# Supplementary material for: Cloud computing and validation of expandable in silico livers
Source: BMC Syst Biol. 2010 Dec 3;4:168. doi: 10.1186/1752-0509-4-168 (PMC3016276; doi:10.1186/1752-0509-4-168)
Supplement: Additional file 2 — isl-for-bmc. ISL Source Code and enabling documents. [file 1752-0509-4-168-S2.ZIP]

Archive with 438 entries (404 files):
- isl-for-bmc/
- isl-for-bmc/cloud-scripts/
- isl-for-bmc/cloud-scripts/cloud-lib.rb
- __MACOSX/
- __MACOSX/isl-for-bmc/
- __MACOSX/isl-for-bmc/cloud-scripts/
- __MACOSX/isl-for-bmc/cloud-scripts/._cloud-lib.rb
- isl-for-bmc/cloud-scripts/LICENSE
- __MACOSX/isl-for-bmc/cloud-scripts/._LICENSE
- isl-for-bmc/cloud-scripts/pop-mpich.rb
- __MACOSX/isl-for-bmc/cloud-scripts/._pop-mpich.rb
- isl-for-bmc/cloud-scripts/startnodes.rb
- __MACOSX/isl-for-bmc/cloud-scripts/._startnodes.rb
- isl-for-bmc/cloud-scripts/stopnodes.pl
- __MACOSX/isl-for-bmc/cloud-scripts/._stopnodes.pl
- __MACOSX/isl-for-bmc/._cloud-scripts
- isl-for-bmc/isl/
- isl-for-bmc/isl/LICENSE
- __MACOSX/isl-for-bmc/isl/
- __MACOSX/isl-for-bmc/isl/._LICENSE
- isl-for-bmc/isl/src/
- isl-for-bmc/isl/src/.libs/
- __MACOSX/isl-for-bmc/isl/src/
- __MACOSX/isl-for-bmc/isl/src/._.libs
- isl-for-bmc/isl/src/artModel/
- isl-for-bmc/isl/src/artModel/BileCanal.h
- __MACOSX/isl-for-bmc/isl/src/artModel/
- __MACOSX/isl-for-bmc/isl/src/artModel/._BileCanal.h
- isl-for-bmc/isl/src/artModel/BileCanal.m
- __MACOSX/isl-for-bmc/isl/src/artModel/._BileCanal.m
- isl-for-bmc/isl/src/artModel/Binder.h
- __MACOSX/isl-for-bmc/isl/src/artModel/._Binder.h
- isl-for-bmc/isl/src/artModel/Binder.m
- __MACOSX/isl-for-bmc/isl/src/artModel/._Binder.m
- isl-for-bmc/isl/src/artModel/Cell.h
- __MACOSX/isl-for-bmc/isl/src/artModel/._Cell.h
- isl-for-bmc/isl/src/artModel/Cell.m
- __MACOSX/isl-for-bmc/isl/src/artModel/._Cell.m
- isl-for-bmc/isl/src/artModel/DisseSpace.h
- __MACOSX/isl-for-bmc/isl/src/artModel/._DisseSpace.h
- isl-for-bmc/isl/src/artModel/DisseSpace.m
- __MACOSX/isl-for-bmc/isl/src/artModel/._DisseSpace.m
- isl-for-bmc/isl/src/artModel/ECell.h
- __MACOSX/isl-for-bmc/isl/src/artModel/._ECell.h
- isl-for-bmc/isl/src/artModel/ECell.m
- __MACOSX/isl-for-bmc/isl/src/artModel/._ECell.m
- isl-for-bmc/isl/src/artModel/Enzyme.h
- __MACOSX/isl-for-bmc/isl/src/artModel/._Enzyme.h
- isl-for-bmc/isl/src/artModel/Enzyme.m
- __MACOSX/isl-for-bmc/isl/src/artModel/._Enzyme.m
- isl-for-bmc/isl/src/artModel/ESpace.h
- __MACOSX/isl-for-bmc/isl/src/artModel/._ESpace.h
- isl-for-bmc/isl/src/artModel/ESpace.m
- __MACOSX/isl-for-bmc/isl/src/artModel/._ESpace.m
- isl-for-bmc/isl/src/artModel/FlowLink.h
- __MACOSX/isl-for-bmc/isl/src/artModel/._FlowLink.h
- isl-for-bmc/isl/src/artModel/FlowLink.m
- __MACOSX/isl-for-bmc/isl/src/artModel/._FlowLink.m
- isl-for-bmc/isl/src/artModel/FlowSpace.h
- __MACOSX/isl-for-bmc/isl/src/artModel/._FlowSpace.h
- isl-for-bmc/isl/src/artModel/FlowSpace.m
- __MACOSX/isl-for-bmc/isl/src/artModel/._FlowSpace.m
- isl-for-bmc/isl/src/artModel/FlowTube.h
- __MACOSX/isl-for-bmc/isl/src/artModel/._FlowTube.h
- isl-for-bmc/isl/src/artModel/FlowTube.m
- __MACOSX/isl-for-bmc/isl/src/artModel/._FlowTube.m
- isl-for-bmc/isl/src/artModel/Hepatocyte.h
- __MACOSX/isl-for-bmc/isl/src/artModel/._Hepatocyte.h
- isl-for-bmc/isl/src/artModel/Hepatocyte.m
- __MACOSX/isl-for-bmc/isl/src/artModel/._Hepatocyte.m
- isl-for-bmc/isl/src/artModel/LiverLink.h
- __MACOSX/isl-for-bmc/isl/src/artModel/._LiverLink.h
- isl-for-bmc/isl/src/artModel/LiverLink.m
- __MACOSX/isl-for-bmc/isl/src/artModel/._LiverLink.m
- isl-for-bmc/isl/src/artModel/LiverNode.h
- __MACOSX/isl-for-bmc/isl/src/artModel/._LiverNode.h
- isl-for-bmc/isl/src/artModel/LiverNode.m
- __MACOSX/isl-for-bmc/isl/src/artModel/._LiverNode.m
- isl-for-bmc/isl/src/artModel/LobuleSpec.h
- __MACOSX/isl-for-bmc/isl/src/artModel/._LobuleSpec.h
- isl-for-bmc/isl/src/artModel/LobuleSpec.m
- __MACOSX/isl-for-bmc/isl/src/artModel/._LobuleSpec.m
- isl-for-bmc/isl/src/artModel/MiddleSpace.h
- __MACOSX/isl-for-bmc/isl/src/artModel/._MiddleSpace.h
- isl-for-bmc/isl/src/artModel/MiddleSpace.m
- __MACOSX/isl-for-bmc/isl/src/artModel/._MiddleSpace.m
- isl-for-bmc/isl/src/artModel/Particle.h
- __MACOSX/isl-for-bmc/isl/src/artModel/._Particle.h
- isl-for-bmc/isl/src/artModel/Particle.m
- __MACOSX/isl-for-bmc/isl/src/artModel/._Particle.m
- isl-for-bmc/isl/src/artModel/protocols.h
- __MACOSX/isl-for-bmc/isl/src/artModel/._protocols.h
- isl-for-bmc/isl/src/artModel/PVT.h
- __MACOSX/isl-for-bmc/isl/src/artModel/._PVT.h
- isl-for-bmc/isl/src/artModel/PVT.m
- __MACOSX/isl-for-bmc/isl/src/artModel/._PVT.m
- isl-for-bmc/isl/src/artModel/SerialInjection.h
- __MACOSX/isl-for-bmc/isl/src/artModel/._SerialInjection.h
- isl-for-bmc/isl/src/artModel/SerialInjection.m
- __MACOSX/isl-for-bmc/isl/src/artModel/._SerialInjection.m
- isl-for-bmc/isl/src/artModel/Sinusoid.h
- __MACOSX/isl-for-bmc/isl/src/artModel/._Sinusoid.h
- isl-for-bmc/isl/src/artModel/Sinusoid.m
- __MACOSX/isl-for-bmc/isl/src/artModel/._Sinusoid.m
- isl-for-bmc/isl/src/artModel/SinusoidalSpace.h
- __MACOSX/isl-for-bmc/isl/src/artModel/._SinusoidalSpace.h
- isl-for-bmc/isl/src/artModel/SinusoidalSpace.m
- __MACOSX/isl-for-bmc/isl/src/artModel/._SinusoidalSpace.m
- isl-for-bmc/isl/src/artModel/Solute.h
- __MACOSX/isl-for-bmc/isl/src/artModel/._Solute.h
- isl-for-bmc/isl/src/artModel/Solute.m
- __MACOSX/isl-for-bmc/isl/src/artModel/._Solute.m
- isl-for-bmc/isl/src/artModel/SoluteTag.h
- __MACOSX/isl-for-bmc/isl/src/artModel/._SoluteTag.h
- isl-for-bmc/isl/src/artModel/SoluteTag.m
- __MACOSX/isl-for-bmc/isl/src/artModel/._SoluteTag.m
- isl-for-bmc/isl/src/artModel/SpatialLink.h
- __MACOSX/isl-for-bmc/isl/src/artModel/._SpatialLink.h
- isl-for-bmc/isl/src/artModel/SpatialLink.m
- __MACOSX/isl-for-bmc/isl/src/artModel/._SpatialLink.m
- isl-for-bmc/isl/src/artModel/Transporter.h
- __MACOSX/isl-for-bmc/isl/src/artModel/._Transporter.h
- isl-for-bmc/isl/src/artModel/Transporter.m
- __MACOSX/isl-for-bmc/isl/src/artModel/._Transporter.m
- isl-for-bmc/isl/src/artModel/Vas.h
- __MACOSX/isl-for-bmc/isl/src/artModel/._Vas.h
- isl-for-bmc/isl/src/artModel/Vas.m
- __MACOSX/isl-for-bmc/isl/src/artModel/._Vas.m
- isl-for-bmc/isl/src/artModel/VasGraph.h
- __MACOSX/isl-for-bmc/isl/src/artModel/._VasGraph.h
- isl-for-bmc/isl/src/artModel/VasGraph.m
- __MACOSX/isl-for-bmc/isl/src/artModel/._VasGraph.m
- __MACOSX/isl-for-bmc/isl/src/._artModel
- isl-for-bmc/isl/src/ArtModel.h
- __MACOSX/isl-for-bmc/isl/src/._ArtModel.h
- isl-for-bmc/isl/src/ArtModel.m
- __MACOSX/isl-for-bmc/isl/src/._ArtModel.m
- isl-for-bmc/isl/src/BatchAnalyzer.h
- __MACOSX/isl-for-bmc/isl/src/._BatchAnalyzer.h
- isl-for-bmc/isl/src/BatchAnalyzer.m
- __MACOSX/isl-for-bmc/isl/src/._BatchAnalyzer.m
- isl-for-bmc/isl/src/CommandLineOptionHandler.h
- __MACOSX/isl-for-bmc/isl/src/._CommandLineOptionHandler.h
- isl-for-bmc/isl/src/CommandLineOptionHandler.m
- __MACOSX/isl-for-bmc/isl/src/._CommandLineOptionHandler.m
- isl-for-bmc/isl/src/CSVDatModel.h
- __MACOSX/isl-for-bmc/isl/src/._CSVDatModel.h
- isl-for-bmc/isl/src/CSVDatModel.m
- __MACOSX/isl-for-bmc/isl/src/._CSVDatModel.m
- isl-for-bmc/isl/src/DatModel.h
- __MACOSX/isl-for-bmc/isl/src/._DatModel.h
- isl-for-bmc/isl/src/DatModel.m
- __MACOSX/isl-for-bmc/isl/src/._DatModel.m
- isl-for-bmc/isl/src/debugs/
- __MACOSX/isl-for-bmc/isl/src/._debugs
- isl-for-bmc/isl/src/ExperAgent.h
- __MACOSX/isl-for-bmc/isl/src/._ExperAgent.h
- isl-for-bmc/isl/src/ExperAgent.m
- __MACOSX/isl-for-bmc/isl/src/._ExperAgent.m
- isl-for-bmc/isl/src/HDFDatModel.h
- __MACOSX/isl-for-bmc/isl/src/._HDFDatModel.h
- isl-for-bmc/isl/src/HDFDatModel.m
- __MACOSX/isl-for-bmc/isl/src/._HDFDatModel.m
- isl-for-bmc/isl/src/inputs/
- isl-for-bmc/isl/src/inputs/acinus-small.gml
- __MACOSX/isl-for-bmc/isl/src/inputs/
- __MACOSX/isl-for-bmc/isl/src/inputs/._acinus-small.gml
- isl-for-bmc/isl/src/inputs/acinus.gml
- __MACOSX/isl-for-bmc/isl/src/inputs/._acinus.gml
- isl-for-bmc/isl/src/inputs/acinus102.gml
- __MACOSX/isl-for-bmc/isl/src/inputs/._acinus102.gml
- isl-for-bmc/isl/src/inputs/big-late-hump.scm
- __MACOSX/isl-for-bmc/isl/src/inputs/._big-late-hump.scm
- isl-for-bmc/isl/src/inputs/close-sinusoid.scm
- __MACOSX/isl-for-bmc/isl/src/inputs/._close-sinusoid.scm
- isl-for-bmc/isl/src/inputs/early-hump-quick-drop.scm
- __MACOSX/isl-for-bmc/isl/src/inputs/._early-hump-quick-drop.scm
- isl-for-bmc/isl/src/inputs/jpet297-fig2-all.csv
- __MACOSX/isl-for-bmc/isl/src/inputs/._jpet297-fig2-all.csv
- isl-for-bmc/isl/src/inputs/jpet297-fig2.hdf
- __MACOSX/isl-for-bmc/isl/src/inputs/._jpet297-fig2.hdf
- isl-for-bmc/isl/src/inputs/jpet297-sucrose.csv
- __MACOSX/isl-for-bmc/isl/src/inputs/._jpet297-sucrose.csv
- isl-for-bmc/isl/src/inputs/jpet301-fig1.csv
- __MACOSX/isl-for-bmc/isl/src/inputs/._jpet301-fig1.csv
- isl-for-bmc/isl/src/inputs/jpet301-fig1.hdf
- __MACOSX/isl-for-bmc/isl/src/inputs/._jpet301-fig1.hdf
- isl-for-bmc/isl/src/inputs/jpet301.ls
- __MACOSX/isl-for-bmc/isl/src/inputs/._jpet301.ls
- isl-for-bmc/isl/src/inputs/lobule.ls
- __MACOSX/isl-for-bmc/isl/src/inputs/._lobule.ls
- isl-for-bmc/isl/src/inputs/parameters/
- isl-for-bmc/isl/src/inputs/parameters/cvsc.scm
- __MACOSX/isl-for-bmc/isl/src/inputs/parameters/
- __MACOSX/isl-for-bmc/isl/src/inputs/parameters/._cvsc.scm
- isl-for-bmc/isl/src/inputs/parameters/liver1.scm
- __MACOSX/isl-for-bmc/isl/src/inputs/parameters/._liver1.scm
- __MACOSX/isl-for-bmc/isl/src/inputs/._parameters
- isl-for-bmc/isl/src/inputs/sinusoid-fixed-geometry.scm
- __MACOSX/isl-for-bmc/isl/src/inputs/._sinusoid-fixed-geometry.scm
- isl-for-bmc/isl/src/inputs/sinusoid-fixed-sintype.scm
- __MACOSX/isl-for-bmc/isl/src/inputs/._sinusoid-fixed-sintype.scm
- isl-for-bmc/isl/src/inputs/sinusoid-variable-geometry.scm
- __MACOSX/isl-for-bmc/isl/src/inputs/._sinusoid-variable-geometry.scm
- isl-for-bmc/isl/src/inputs/smaller-late-hump.scm
- __MACOSX/isl-for-bmc/isl/src/inputs/._smaller-late-hump.scm
- isl-for-bmc/isl/src/inputs/suc-mid-wlh.csv
- __MACOSX/isl-for-bmc/isl/src/inputs/._suc-mid-wlh.csv
- isl-for-bmc/isl/src/inputs/sustained-trickle.scm
- __MACOSX/isl-for-bmc/isl/src/inputs/._sustained-trickle.scm
- __MACOSX/isl-for-bmc/isl/src/._inputs
- isl-for-bmc/isl/src/isl.m
- __MACOSX/isl-for-bmc/isl/src/._isl.m
- isl-for-bmc/isl/src/LiverDMM.h
- __MACOSX/isl-for-bmc/isl/src/._LiverDMM.h
- isl-for-bmc/isl/src/LiverDMM.m
- __MACOSX/isl-for-bmc/isl/src/._LiverDMM.m
- isl-for-bmc/isl/src/LiverGML.h
- __MACOSX/isl-for-bmc/isl/src/._LiverGML.h
- isl-for-bmc/isl/src/LiverGML.m
- __MACOSX/isl-for-bmc/isl/src/._LiverGML.m
- isl-for-bmc/isl/src/Makefile
- __MACOSX/isl-for-bmc/isl/src/._Makefile
- isl-for-bmc/isl/src/monitors/
- __MACOSX/isl-for-bmc/isl/src/._monitors
- isl-for-bmc/isl/src/optimization/
- isl-for-bmc/isl/src/optimization/ParameterGenerator.h
- __MACOSX/isl-for-bmc/isl/src/optimization/
- __MACOSX/isl-for-bmc/isl/src/optimization/._ParameterGenerator.h
- isl-for-bmc/isl/src/optimization/ParameterGenerator.m
- __MACOSX/isl-for-bmc/isl/src/optimization/._ParameterGenerator.m
- isl-for-bmc/isl/src/optimization/ParameterSweeper.h
- __MACOSX/isl-for-bmc/isl/src/optimization/._ParameterSweeper.h
- isl-for-bmc/isl/src/optimization/ParameterSweeper.m
- __MACOSX/isl-for-bmc/isl/src/optimization/._ParameterSweeper.m
- __MACOSX/isl-for-bmc/isl/src/._optimization
- isl-for-bmc/isl/src/outputs/
- __MACOSX/isl-for-bmc/isl/src/._outputs
- isl-for-bmc/isl/src/parallel/
- isl-for-bmc/isl/src/parallel/Handler.h
- __MACOSX/isl-for-bmc/isl/src/parallel/
- __MACOSX/isl-for-bmc/isl/src/parallel/._Handler.h
- isl-for-bmc/isl/src/parallel/Handler.m
- __MACOSX/isl-for-bmc/isl/src/parallel/._Handler.m
- isl-for-bmc/isl/src/parallel/OperationBuilder.h
- __MACOSX/isl-for-bmc/isl/src/parallel/._OperationBuilder.h
- isl-for-bmc/isl/src/parallel/OperationBuilder.m
- __MACOSX/isl-for-bmc/isl/src/parallel/._OperationBuilder.m
- isl-for-bmc/isl/src/parallel/Parallelism.h
- __MACOSX/isl-for-bmc/isl/src/parallel/._Parallelism.h
- isl-for-bmc/isl/src/parallel/Parallelism.m
- __MACOSX/isl-for-bmc/isl/src/parallel/._Parallelism.m
- isl-for-bmc/isl/src/parallel/Partitioner.h
- __MACOSX/isl-for-bmc/isl/src/parallel/._Partitioner.h
- isl-for-bmc/isl/src/parallel/Partitioner.m
- __MACOSX/isl-for-bmc/isl/src/parallel/._Partitioner.m
- __MACOSX/isl-for-bmc/isl/src/._parallel
- isl-for-bmc/isl/src/ParallelCLOH.h
- __MACOSX/isl-for-bmc/isl/src/._ParallelCLOH.h
- isl-for-bmc/isl/src/ParallelCLOH.m
- __MACOSX/isl-for-bmc/isl/src/._ParallelCLOH.m
- isl-for-bmc/isl/src/ParallelEA.h
- __MACOSX/isl-for-bmc/isl/src/._ParallelEA.h
- isl-for-bmc/isl/src/ParallelEA.m
- __MACOSX/isl-for-bmc/isl/src/._ParallelEA.m
- isl-for-bmc/isl/src/ParameterManager.h
- __MACOSX/isl-for-bmc/isl/src/._ParameterManager.h
- isl-for-bmc/isl/src/ParameterManager.m
- __MACOSX/isl-for-bmc/isl/src/._ParameterManager.m
- isl-for-bmc/isl/src/pisl.m
- __MACOSX/isl-for-bmc/isl/src/._pisl.m
- isl-for-bmc/isl/src/protocols.h
- __MACOSX/isl-for-bmc/isl/src/._protocols.h
- isl-for-bmc/isl/src/readme
- __MACOSX/isl-for-bmc/isl/src/._readme
- isl-for-bmc/isl/src/refModel/
- isl-for-bmc/isl/src/refModel/ConvectionDispersion.cc
- __MACOSX/isl-for-bmc/isl/src/refModel/
- __MACOSX/isl-for-bmc/isl/src/refModel/._ConvectionDispersion.cc
- isl-for-bmc/isl/src/refModel/ConvectionDispersion.h
- __MACOSX/isl-for-bmc/isl/src/refModel/._ConvectionDispersion.h
- isl-for-bmc/isl/src/refModel/ExtendedConvectionDispersion.cc
- __MACOSX/isl-for-bmc/isl/src/refModel/._ExtendedConvectionDispersion.cc
- isl-for-bmc/isl/src/refModel/ExtendedConvectionDispersion.h
- __MACOSX/isl-for-bmc/isl/src/refModel/._ExtendedConvectionDispersion.h
- isl-for-bmc/isl/src/refModel/liver_model.cc
- __MACOSX/isl-for-bmc/isl/src/refModel/._liver_model.cc
- isl-for-bmc/isl/src/refModel/liver_model.h
- __MACOSX/isl-for-bmc/isl/src/refModel/._liver_model.h
- isl-for-bmc/isl/src/refModel/Makefile.ecd
- __MACOSX/isl-for-bmc/isl/src/refModel/._Makefile.ecd
- isl-for-bmc/isl/src/refModel/Model.h
- __MACOSX/isl-for-bmc/isl/src/refModel/._Model.h
- __MACOSX/isl-for-bmc/isl/src/._refModel
- isl-for-bmc/isl/src/RefModel.h
- __MACOSX/isl-for-bmc/isl/src/._RefModel.h
- isl-for-bmc/isl/src/RefModel.m
- __MACOSX/isl-for-bmc/isl/src/._RefModel.m
- isl-for-bmc/isl/src/RootObject.h
- __MACOSX/isl-for-bmc/isl/src/._RootObject.h
[truncated: 138 more entries]
