# Supplementary material for: Cloud computing and validation of expandable in silico livers
Source: BMC Syst Biol. 2010 Dec 3;4:168. doi: 10.1186/1752-0509-4-168 (PMC3016276; doi:10.1186/1752-0509-4-168)
Supplement: Additional file 2 — isl-for-bmc. ISL Source Code and enabling documents. [file 1752-0509-4-168-S2.ZIP › isl-for-bmc/cloud-scripts/cloud-lib.rb]

# Copyright 2003-2010 - Regents of the University of California, San
# Francisco.
#
# This program is distributed in the hope that it will be useful, but
# WITHOUT ANY WARRANTY; without even the implied warranty of
# MERCHANTABILITY or FITNESS FOR A PARTICULAR PURPOSE.

class CloudLib
  Slave_Image = 'ami-236b8a4a'
  Master_Image = 'ami-3f6a8b56'

  def CloudLib.getSlaveImageName
    return Slave_Image
  end

  def CloudLib.getMasterImageName
    return Master_Image
  end

  def CloudLib.running(master)
    instances = Array.new
    iopipe = IO.popen("ec2-describe-instances")
    while line = iopipe.gets
      splitten = line.split
      if splitten[0] == "INSTANCE" && splitten[5].downcase == "running"
        if splitten[2] == master
          master_name = splitten[4]
        else
          instances.push(splitten[4])
        end
      end
    end
    iopipe.close
    return instances, master_name
  end # running()

end # CloudLib class
