# Supplementary material for: Cloud computing and validation of expandable in silico livers
Source: BMC Syst Biol. 2010 Dec 3;4:168. doi: 10.1186/1752-0509-4-168 (PMC3016276; doi:10.1186/1752-0509-4-168)
Supplement: Additional file 2 — isl-for-bmc. ISL Source Code and enabling documents. [file 1752-0509-4-168-S2.ZIP › isl-for-bmc/cloud-scripts/pop-mpich.rb]

#! /usr/bin/ruby
# Copyright 2003-2010 - Regents of the University of California, San
# Francisco.
#
# This program is distributed in the hope that it will be useful, but
# WITHOUT ANY WARRANTY; without even the implied warranty of
# MERCHANTABILITY or FITNESS FOR A PARTICULAR PURPOSE.

$:.push(".")
if !require("cloud-lib")
  print "failed to load constants library\n"
  exit(-1)
end

machines = CloudLib.running(CloudLib.getMasterImageName())
instances = machines[0]

#
# get the keys, which are the internal domain names and put them in
# /etc/mpich/machines.LINUX
#
instances.each { |domain_name|
  print "Adding " + domain_name + " to /etc/mpich/machines.LINUX\n"
  system("sudo echo " + domain_name + " >> /etc/mpich/machines.LINUX")
}

exit(0)
