# Supplementary material for: Cloud computing and validation of expandable in silico livers
Source: BMC Syst Biol. 2010 Dec 3;4:168. doi: 10.1186/1752-0509-4-168 (PMC3016276; doi:10.1186/1752-0509-4-168)
Supplement: Additional file 2 — isl-for-bmc. ISL Source Code and enabling documents. [file 1752-0509-4-168-S2.ZIP › isl-for-bmc/cloud-scripts/startnodes.rb]

#! /usr/bin/ruby
# Copyright 2003-2010 - Regents of the University of California, San
# Francisco.
#
# This program is distributed in the hope that it will be useful, but
# WITHOUT ANY WARRANTY; without even the implied warranty of
# MERCHANTABILITY or FITNESS FOR A PARTICULAR PURPOSE.


if (ARGV.length < 1)
  print "usage: $0 <number of machines to start>\n"
  exit(-1)
end

#
# append the current dir to the library path and source the library
#
$:.push(".")
require("cloud-lib")

#
# start ARGV[0] instances
#
slave_image = CloudLib.getSlaveImageName()
numMachines = ARGV[0].to_i
numMachines.times do
  system("ec2-run-instances " + slave_image + " -k headkey")
end

#
# wait for all instances to be running
#
iopipe = IO.popen("ec2-describe-instances")
until (machines = CloudLib.running(CloudLib.getMasterImageName()))[0].length == numMachines
  print "*"
  $stdout.flush
  sleep(10)
end
print "\n" + numMachines.to_s + " machines are running\n"
instances = machines[0]
master_name = machines[1]

#
# get the keys, which are the internal domain names and put them in
# /etc/mpich/machines.LINUX
#
print "Giving machines some time to prep for ssh connections.\n"
sleep(120)
instances.each { |domain_name|
  print "Adding " + domain_name + " to /etc/mpich/machines.LINUX\n"
  system("sudo echo " + domain_name + " >> /etc/mpich/machines.LINUX")
  print "\tSSH into " + domain_name + " to mount " + master_name + ":/home /home\n"
  system("ssh " + domain_name + " sudo mount " + master_name + ":/home /home")
  print "\tSSH into " + domain_name + " to mount " + master_name + ":/shared /shared\n"
  system("ssh " + domain_name + " sudo mount " + master_name + ":/shared /shared")
  print "\tSSH into " + domain_name + " to mount " + master_name + ":/Applications /Applications\n"
  system("ssh " + domain_name + " sudo mount " + master_name + ":/Applications /Applications")
}
exit(0)
