# Supplementary material for: Cloud computing and validation of expandable in silico livers
Source: BMC Syst Biol. 2010 Dec 3;4:168. doi: 10.1186/1752-0509-4-168 (PMC3016276; doi:10.1186/1752-0509-4-168)
Supplement: Additional file 2 — isl-for-bmc. ISL Source Code and enabling documents. [file 1752-0509-4-168-S2.ZIP › isl-for-bmc/cloud-scripts/stopnodes.pl]

#!/usr/bin/perl
# Copyright 2003-2010 - Regents of the University of California, San
# Francisco.
#
# This program is distributed in the hope that it will be useful, but
# WITHOUT ANY WARRANTY; without even the implied warranty of
# MERCHANTABILITY or FITNESS FOR A PARTICULAR PURPOSE.


#
# 
#

use Socket;

#$currentNodeImage='ami-111cfd78';

$myImageCommand="ec2-describe-images -o self|";
$myInstancesCommand="ec2-describe-instances |";
#$myImageCommand="ssh furm.ucsf.edu ec2-describe-images -o self|";
#$myInstancesCommand="ssh furm.ucsf.edu ec2-describe-instances |";

open (IMAGES, $myImageCommand);
%images=();
@parseme=();
while (<IMAGES>){
	chomp;
	@parseme=split(" ");
	$images{ $parseme[1] } = $parseme[2];
}
close IMAGES;

open (INSTANCES, $myInstancesCommand);
$i=0;
$n=0;
$pendingcount=0;
%instances=();
while (<INSTANCES>){
	my %instance=();
	my $nodename="n0" . $n;
	$i++; 
	next if m|^RESERVATION|;
	#		print "\nLine # ".$i." \n".$_;
	chomp;
	@parseme=split(" ");
	$killMe=false;
	$instance{'name'}=$parseme[1];
	$instance{'ami'}=$parseme[2];
	$instance{'classname'}=$images{$parseme[2]};
	$instance{'state'}=$parseme[5];
	if ($instance{'state'} =~ m/running/ ) {
		$killMe=true;
		$instance{'internalname'}=$parseme[4];
		$instance{'externalname'}=$parseme[3];
		my $addr=gethostbyname($instance{'internalname'});
		if (defined($addr)) {
			$instance{'internalip'}=inet_ntoa($addr);
		}
		$addr=gethostbyname($instance{'externalname'});
		if (defined($addr)) {
			$instance{'externalip'}=inet_ntoa($addr);
		}
	} else {
		$instance{'state'}=$parseme[3];
		if ($instance{'state'} =~ m/pending/ ) {
				{$killMe = true}; 	
			#print "\n".  $instance{'name'} ." -- ".  $instance{'state'} ;
		}
	}
	if (( $instance{'classname'} =~  m/ucsf-node/)&&($instance{'state'} =~ m/running/ )) {
		$n++; 
		$nodename="n0" . $n;
		if ($killMe == true) {
			`ec2-terminate-instances $instance{'name'}`;
   			$instances{$nodename}=\%instance;
			print "\nTerminating $nodename :" . $instance{'name'} ;
		}
	} #else { print "\nnot a node" };
}
close INSTANCES;

#foreach $node (keys(%instances)) {
# print "\n$node " . $instances{$node}->{'internalname'};
#}

#
# update the /etc/hosts to reflect the lack of nodes.
#

print "\n";

`./fixhosts.pl`;

print "\n";
