# Supplementary material for: Cloud computing and validation of expandable in silico livers
Source: BMC Syst Biol. 2010 Dec 3;4:168. doi: 10.1186/1752-0509-4-168 (PMC3016276; doi:10.1186/1752-0509-4-168)
Supplement: Additional file 2 — isl-for-bmc. ISL Source Code and enabling documents. [file 1752-0509-4-168-S2.ZIP › isl-for-bmc/isl/src/artModel/BileCanal.m]

/*
 * ISL - One dimensional flow space connecting hepatocytes
 *
 * Copyright 2003-2009 - Regents of the University of California, San
 * Francisco.
 *
 * This program is distributed in the hope that it will be useful, but
 * WITHOUT ANY WARRANTY; without even the implied warranty of
 * MERCHANTABILITY or FITNESS FOR A PARTICULAR PURPOSE.
 *
 */
#import "Solute.h"
#import "Sinusoid.h"
#import "BileCanal.h"
@implementation BileCanal

/*
 * override to handle bile canals different from other flowtubes
 */
- (BOOL) outflow: (Solute *) s
{
  return [_parent findBileOutFlowFor: s];
}

@end
