# Supplementary material for: Cloud computing and validation of expandable in silico livers
Source: BMC Syst Biol. 2010 Dec 3;4:168. doi: 10.1186/1752-0509-4-168 (PMC3016276; doi:10.1186/1752-0509-4-168)
Supplement: Additional file 2 — isl-for-bmc. ISL Source Code and enabling documents. [file 1752-0509-4-168-S2.ZIP › isl-for-bmc/isl/src/artModel/Binder.h]

/*
 * IPRL - Binder object
 *
 * Copyright 2003-2009 - Regents of the University of California, San
 * Francisco.
 *
 * This program is distributed in the hope that it will be useful, but
 * WITHOUT ANY WARRANTY; without even the implied warranty of
 * MERCHANTABILITY or FITNESS FOR A PARTICULAR PURPOSE.
 *
 */
#ifdef NDEBUG
#undef NDEBUG
#endif
#include <assert.h>

#import "Cell.h"
#import "Solute.h"
#import "Particle.h"
@interface Binder: Particle
{
  id _parent;
  BOOL occupied; // indicates if the enzyme is processing a solute
  Solute *tgtSolute;
}
- (void) attachTo: (id) solute;
- (id) releaseSolute;
- (Solute *) getAttachedSolute;
- (id) getParentCell;
- (void) setParentCell: (id) pCell;
@end
