# Supplementary material for: Cloud computing and validation of expandable in silico livers
Source: BMC Syst Biol. 2010 Dec 3;4:168. doi: 10.1186/1752-0509-4-168 (PMC3016276; doi:10.1186/1752-0509-4-168)
Supplement: Additional file 2 — isl-for-bmc. ISL Source Code and enabling documents. [file 1752-0509-4-168-S2.ZIP › isl-for-bmc/isl/src/artModel/DisseSpace.m]

/*
 * IPRL - Data structure indexing the hepatocytes
 *
 * Copyright 2003-2008 - Regents of the University of California, San
 * Francisco.
 *
 * This program is distributed in the hope that it will be useful, but
 * WITHOUT ANY WARRANTY; without even the implied warranty of
 * MERCHANTABILITY or FITNESS FOR A PARTICULAR PURPOSE.
 *
 */
#import <modelUtils.h>
#import "DisseSpace.h"

@implementation DisseSpace

- (void) setInSpace: (MiddleSpace *) iSpace {
  self->inSpace = iSpace;
}

- flow
{
  [super flow];
  return self;
}

- (void) describe: outputCharStream withDetail: (short int) d
{
  [outputCharStream catC: "dSpace:"];
  [super describe: outputCharStream withDetail: d];
}
@end
