# Supplementary material for: Cloud computing and validation of expandable in silico livers
Source: BMC Syst Biol. 2010 Dec 3;4:168. doi: 10.1186/1752-0509-4-168 (PMC3016276; doi:10.1186/1752-0509-4-168)
Supplement: Additional file 2 — isl-for-bmc. ISL Source Code and enabling documents. [file 1752-0509-4-168-S2.ZIP › isl-for-bmc/isl/src/artModel/Enzyme.h]

/*
 * IPRL - Enzyme object
 *
 * Copyright 2003-2009 - Regents of the University of California, San
 * Francisco.
 *
 * This program is distributed in the hope that it will be useful, but
 * WITHOUT ANY WARRANTY; without even the implied warranty of
 * MERCHANTABILITY or FITNESS FOR A PARTICULAR PURPOSE.
 *
 */
#ifdef NDEBUG
#undef NDEBUG
#endif
#include <assert.h>

#import "Binder.h"
@interface Enzyme: Binder
{
@public
  unsigned last_bind_step;
  unsigned induction_count;
}
- (id) metabolize;
- (BOOL) ifMetabolize;
@end
