# Supplementary material for: Cloud computing and validation of expandable in silico livers
Source: BMC Syst Biol. 2010 Dec 3;4:168. doi: 10.1186/1752-0509-4-168 (PMC3016276; doi:10.1186/1752-0509-4-168)
Supplement: Additional file 2 — isl-for-bmc. ISL Source Code and enabling documents. [file 1752-0509-4-168-S2.ZIP › isl-for-bmc/isl/src/artModel/protocols.h]

/** 
 *
 * Copyright 2003-2010 - Regents of the University of California, San
 * Francisco.
 *
 * This program is distributed in the hope that it will be useful, but
 * WITHOUT ANY WARRANTY; without even the implied warranty of
 * MERCHANTABILITY or FITNESS FOR A PARTICULAR PURPOSE.
 *
 */
#import "../protocols.h"
@protocol ContainerObj
- (id) getMobileObject;
- (id) removeMobileObject: (id) anObj;
- (BOOL) putMobileObject: (id) anObj;
- (id <Map>) countMobileObjects: (id <Zone>) aZone;
@end

@protocol SoluteTag <Tag>
- (BOOL) isMembraneCrossing;
- (void) setMembraneCrossing: (BOOL) b;
- (int) getNumBufferSpaces;
- (int) getBufferDelay;
- (double) getBileRatio;
@end

@protocol SerialInjection <Dosage>
@end

@class ContainerObj;
@class SoluteTag;
@class SerialInjection;
