# Supplementary material for: Cloud computing and validation of expandable in silico livers
Source: BMC Syst Biol. 2010 Dec 3;4:168. doi: 10.1186/1752-0509-4-168 (PMC3016276; doi:10.1186/1752-0509-4-168)
Supplement: Additional file 2 — isl-for-bmc. ISL Source Code and enabling documents. [file 1752-0509-4-168-S2.ZIP › isl-for-bmc/isl/src/CSVDatModel.h]

/*
 * ISL - CSV formatted DatModel
 *
 * Copyright 2003-2007 - Regents of the University of California, San
 * Francisco.
 *
 * This program is distributed in the hope that it will be useful, but
 * WITHOUT ANY WARRANTY; without even the implied warranty of
 * MERCHANTABILITY or FITNESS FOR A PARTICULAR PURPOSE.
 *
 */

#ifdef NDEBUG
#undef NDEBUG
#endif
#include <assert.h>

#import "DatModel.h"

#define DRUG_NAME_DELIMITER '-'
#define NO_D2S_TARGET -1

@interface CSVDatModel: DatModel
{
  unsigned numRows; // number of observations
  unsigned numColumns; // number of labels/solute
  float **data;
  int *d2sMap; // map from drug -> sucrose accompaniment
}

@end
