# Supplementary material for: Cloud computing and validation of expandable in silico livers
Source: BMC Syst Biol. 2010 Dec 3;4:168. doi: 10.1186/1752-0509-4-168 (PMC3016276; doi:10.1186/1752-0509-4-168)
Supplement: Additional file 2 — isl-for-bmc. ISL Source Code and enabling documents. [file 1752-0509-4-168-S2.ZIP › isl-for-bmc/isl/src/HDFDatModel.h]

/** 
 *
 * Copyright 2003-2010 - Regents of the University of California, San
 * Francisco.
 *
 * This program is distributed in the hope that it will be useful, but
 * WITHOUT ANY WARRANTY; without even the implied warranty of
 * MERCHANTABILITY or FITNESS FOR A PARTICULAR PURPOSE.
 *
 */
// DataSwarm.h
#import "DatModel.h"
#import <space.h>

@interface HDFDatModel: DatModel
{
  int valRank;
  size_t *valDims;
  float *timeData, *antData, *ateData, *dilData, *labData, *praData, *proData;
  float *antSucData, *ateSucData, *dilSucData, *labSucData, *praSucData, *proSucData;
  id <String> timeLabel, antLabel, ateLabel, dilLabel, labLabel, praLabel, proLabel;
  id <String> antSucLabel, ateSucLabel, dilSucLabel, labSucLabel, praSucLabel, proSucLabel;

}

- createHDF5NodeKey: (const char *)nodeName mode: (const char *)modeName;

@end
