# Supplementary material for: Cloud computing and validation of expandable in silico livers
Source: BMC Syst Biol. 2010 Dec 3;4:168. doi: 10.1186/1752-0509-4-168 (PMC3016276; doi:10.1186/1752-0509-4-168)
Supplement: Additional file 2 — isl-for-bmc. ISL Source Code and enabling documents. [file 1752-0509-4-168-S2.ZIP › isl-for-bmc/isl/src/inputs/acinus-small.gml]

graph [
directed 1
version 2
node [
id 1
label "portalVein"
graphics [
x 13.479
y -1.350
z -1.505
h 1.0
w 5.0
d 1.0
type "rectangle"
width 0.12
fill "#000000"
outline "#000000"
     ]
]
node [
id 2
label "sinusoid"
graphics [
x 5.334
y -7.561
z -2.937
h 1.0
w 1.0
d 1.0
type "rectangle"
width 0.12
fill "#000000"
outline "#000000"
     ]
]
node [
id 3
label "sinusoid"
graphics [
x 5.372
y -5.426
z -2.937
h 1.0
w 1.0
d 1.0
type "rectangle"
width 0.12
fill "#000000"
outline "#000000"
     ]
]
node [
id 4
label "sinusoid"
graphics [
x 5.372
y -4.726
z -2.937
h 1.0
w 1.0
d 1.0
type "rectangle"
width 0.12
fill "#000000"
outline "#000000"
     ]
]
node [
id 5
label "sinusoid"
graphics [
x 5.372
y -3.388
z -2.937
h 1.0
w 1.0
d 1.0
type "rectangle"
width 0.12
fill "#000000"
outline "#000000"
     ]
]
node [
id 6
label "sinusoid"
graphics [
x 5.372
y -1.646
z -2.937
h 1.0
w 1.0
d 1.0
type "rectangle"
width 0.12
fill "#000000"
outline "#000000"
     ]
]
node [
id 7
label "sinusoid"
graphics [
x 5.372
y 0.536
z -2.937
h 1.0
w 1.0
d 1.0
type "rectangle"
width 0.12
fill "#000000"
outline "#000000"
     ]
]
node [
id 8
label "sinusoid"
graphics [
x 5.372
y 3.301
z -2.937
h 1.0
w 1.0
d 1.0
type "rectangle"
width 0.12
fill "#000000"
outline "#000000"
     ]
]
node [
id 9
label "sinusoid"
graphics [
x 5.372
y 4.954
z -2.937
h 1.0
w 1.0
d 1.0
type "rectangle"
width 0.12
fill "#000000"
outline "#000000"
     ]
]
node [
id 10
label "sinusoid"
graphics [
x 5.372
y 6.293
z -2.937
h 1.0
w 1.0
d 1.0
type "rectangle"
width 0.12
fill "#000000"
outline "#000000"
     ]
]
node [
id 11
label "sinusoid"
graphics [
x 1.329
y 12.569
z 1.393
h 1.0
w 1.0
d 1.0
type "rectangle"
width 0.12
fill "#000000"
outline "#000000"
     ]
]
node [
id 12
label "sinusoid"
graphics [
x -1.281
y -7.394
z 1.575
h 1.0
w 1.0
d 1.0
type "rectangle"
width 0.12
fill "#000000"
outline "#000000"
     ]
]
node [
id 13
label "sinusoid"
graphics [
x -1.220
y -5.863
z 1.575
h 1.0
w 1.0
d 1.0
type "rectangle"
width 0.12
fill "#000000"
outline "#000000"
     ]
]
node [
id 14
label "sinusoid"
graphics [
x -1.220
y -4.631
z 1.575
h 1.0
w 1.0
d 1.0
type "rectangle"
width 0.12
fill "#000000"
outline "#000000"
     ]
]
node [
id 15
label "sinusoid"
graphics [
x -1.157
y -3.539
z 1.575
h 1.0
w 1.0
d 1.0
type "rectangle"
width 0.12
fill "#000000"
outline "#000000"
     ]
]
node [
id 16
label "sinusoid"
graphics [
x -1.157
y -2.96
z 1.575
h 1.0
w 1.0
d 1.0
type "rectangle"
width 0.12
fill "#000000"
outline "#000000"
     ]
]
node [
id 17
label "sinusoid"
graphics [
x -1.157
y 0.652
z 1.575
h 1.0
w 1.0
d 1.0
type "rectangle"
width 0.12
fill "#000000"
outline "#000000"
     ]
]
node [
id 18
label "sinusoid"
graphics [
x -1.157
y 2.657
z 1.575
h 1.0
w 1.0
d 1.0
type "rectangle"
width 0.12
fill "#000000"
outline "#000000"
     ]
]
node [
id 19
label "sinusoid"
graphics [
x -1.157
y 4.496
z 1.575
h 1.0
w 1.0
d 1.0
type "rectangle"
width 0.12
fill "#000000"
outline "#000000"
     ]
]
node [
id 20
label "sinusoid"
graphics [
x -1.224
y 6.570
z 1.575
h 1.0
w 1.0
d 1.0
type "rectangle"
width 0.12
fill "#000000"
outline "#000000"
     ]
]
node [
id 21
label "sinusoid"
graphics [
x -7.886
y -4.856
z 1.201
h 1.0
w 1.0
d 1.0
type "rectangle"
width 0.12
fill "#000000"
outline "#000000"
     ]
]
node [
id 22
label "sinusoid"
graphics [
x -7.886
y -2.673
z 1.201
h 1.0
w 1.0
d 1.0
type "rectangle"
width 0.12
fill "#000000"
outline "#000000"
     ]
]
node [
id 23
label "sinusoid"
graphics [
x -6.264
y 2.642
z 1.201
h 1.0
w 1.0
d 1.0
type "rectangle"
width 0.12
fill "#000000"
outline "#000000"
     ]
]
node [
id 24
label "sinusoid"
graphics [
x -11.950
y -3.656
z 1.354
h 1.0
w 1.0
d 1.0
type "rectangle"
width 0.12
fill "#000000"
outline "#000000"
     ]
]
node [
id 25
label "sinusoid"
graphics [
x -10.39
y 0.220
z 1.401
h 1.0
w 1.0
d 1.0
type "rectangle"
width 0.12
fill "#000000"
outline "#000000"
     ]
]
node [
id 26
label "sinusoid"
graphics [
x -2.917
y -13.430
z -2.403
h 1.0
w 1.0
d 1.0
type "rectangle"
width 0.12
fill "#000000"
outline "#000000"
     ]
]
node [
id 27
label "hepaticVein"
graphics [
x -14.520
y -1.853
z 1.596
h 1.0
w 5.0
d 1.0
type "rectangle"
width 0.12
fill "#000000"
outline "#000000"
     ]
]
edge [
source 1
target 2
id 1
label ""
graphics [
type "line"
arrow "last"
width 0.1
Line [
]
]
]
edge [
source 1
target 3
id 2
label ""
graphics [
type "line"
arrow "last"
width 0.1
Line [
]
]
]
edge [
source 1
target 4
id 3
label ""
graphics [
type "line"
arrow "last"
width 0.1
Line [
]
]
]
edge [
source 1
target 5
id 4
label ""
graphics [
type "line"
arrow "last"
width 0.1
Line [
]
]
]
edge [
source 1
target 6
id 5
label ""
graphics [
type "line"
arrow "last"
width 0.1
Line [
]
]
]
edge [
source 1
target 7
id 6
label ""
graphics [
type "line"
arrow "last"
width 0.1
Line [
]
]
]
edge [
source 1
target 8
id 7
label ""
graphics [
type "line"
arrow "last"
width 0.1
Line [
]
]
]
edge [
source 1
target 9
id 8
label ""
graphics [
type "line"
arrow "last"
width 0.1
Line [
]
]
]
edge [
source 1
target 10
id 9
label ""
graphics [
type "line"
arrow "last"
width 0.1
Line [
]
]
]
edge [
source 1
target 11
id 10
label ""
graphics [
type "line"
arrow "last"
width 0.1
Line [
]
]
]
edge [
source 2
target 12
id 11
label ""
graphics [
type "line"
arrow "last"
width 0.1
Line [
]
]
]
edge [
source 2
target 13
id 12
label ""
graphics [
type "line"
arrow "last"
width 0.1
Line [
]
]
]
edge [
source 3
target 13
id 13
label ""
graphics [
type "line"
arrow "last"
width 0.1
Line [
]
]
]
edge [
source 4
target 14
id 14
label ""
graphics [
type "line"
arrow "last"
width 0.1
Line [
]
]
]
edge [
source 5
target 15
id 15
label ""
graphics [
type "line"
arrow "last"
width 0.1
Line [
]
]
]
edge [
source 6
target 15
id 16
label ""
graphics [
type "line"
arrow "last"
width 0.1
Line [
]
]
]
edge [
source 6
target 16
id 17
label ""
graphics [
type "line"
arrow "last"
width 0.1
Line [
]
]
]
edge [
source 7
target 17
id 18
label ""
graphics [
type "line"
arrow "last"
width 0.1
Line [
]
]
]
edge [
source 8
target 18
id 19
label ""
graphics [
type "line"
arrow "last"
width 0.1
Line [
]
]
]
edge [
source 18
target 17
id 20
label ""
graphics [
type "line"
arrow "last"
width 0.1
Line [
]
]
]
edge [
source 9
target 19
id 21
label ""
graphics [
type "line"
arrow "last"
width 0.1
Line [
]
]
]
edge [
source 10
target 20
id 22
label ""
graphics [
type "line"
arrow "last"
width 0.1
Line [
]
]
]
edge [
source 11
target 27
id 23
label ""
graphics [
type "line"
arrow "last"
width 0.1
Line [
]
]
]
edge [
source 1
target 26
id 24
label ""
graphics [
type "line"
arrow "last"
width 0.1
Line [
]
]
]
edge [
source 19
target 23
id 25
label ""
graphics [
type "line"
arrow "last"
width 0.1
Line [
]
]
]
edge [
source 18
target 23
id 26
label ""
graphics [
type "line"
arrow "last"
width 0.1
Line [
]
]
]
edge [
source 17
target 23
id 27
label ""
graphics [
type "line"
arrow "last"
width 0.1
Line [
]
]
]
edge [
source 16
target 22
id 28
label ""
graphics [
type "line"
arrow "last"
width 0.1
Line [
]
]
]
edge [
source 15
target 22
id 29
label ""
graphics [
type "line"
arrow "last"
width 0.1
Line [
]
]
]
edge [
source 14
target 22
id 30
label ""
graphics [
type "line"
arrow "last"
width 0.1
Line [
]
]
]
edge [
source 15
target 23
id 31
label ""
graphics [
type "line"
arrow "last"
width 0.1
Line [
]
]
]
edge [
source 13
target 21
id 32
label ""
graphics [
type "line"
arrow "last"
width 0.1
Line [
]
]
]
edge [
source 12
target 21
id 33
label ""
graphics [
type "line"
arrow "last"
width 0.1
Line [
]
]
]
edge [
source 13
target 22
id 34
label ""
graphics [
type "line"
arrow "last"
width 0.1
Line [
]
]
]
edge [
source 22
target 21
id 35
label ""
graphics [
type "line"
arrow "last"
width 0.1
Line [
]
]
]
edge [
source 22
target 25
id 36
label ""
graphics [
type "line"
arrow "last"
width 0.1
Line [
]
]
]
edge [
source 23
target 25
id 37
label ""
graphics [
type "line"
arrow "last"
width 0.1
Line [
]
]
]
edge [
source 21
target 24
id 38
label ""
graphics [
type "line"
arrow "last"
width 0.1
Line [
]
]
]
edge [
source 24
target 27
id 39
label ""
graphics [
type "line"
arrow "last"
width 0.1
Line [
]
]
]
edge [
source 25
target 27
id 40
label ""
graphics [
type "line"
arrow "last"
width 0.1
Line [
]
]
]
edge [
source 26
target 27
id 41
label ""
graphics [
type "line"
arrow "last"
width 0.1
Line [
]
]
]
edge [
source 20
target 27
id 42
label ""
graphics [
type "line"
arrow "last"
width 0.1
Line [
]
]
]
]
