# Supplementary material for: Cloud computing and validation of expandable in silico livers
Source: BMC Syst Biol. 2010 Dec 3;4:168. doi: 10.1186/1752-0509-4-168 (PMC3016276; doi:10.1186/1752-0509-4-168)
Supplement: Additional file 2 — isl-for-bmc. ISL Source Code and enabling documents. [file 1752-0509-4-168-S2.ZIP › isl-for-bmc/isl/src/inputs/acinus.gml]

graph [
directed 1
version 2
node [
id 1
label "portalVein"
graphics [
x 1.1504
y -5
z 5.157e-08
h 1
w 1
d 1
]
]
node [
id 2
label "sinusoid"
graphics [
x -12.9246
y 3
z 5.157e-08
h 1
w 1
d 1
]
]
node [
id 3
label "sinusoid"
graphics [
x -3.6246
y -1
z 5.157e-08
h 1
w 1
d 1
]
]
node [
id 4
label "sinusoid"
graphics [
x 6.0754
y -1
z 5.157e-08
h 1
w 1
d 1
]
]
node [
id 5
label "sinusoid"
graphics [
x -0.5246
y 1
z 5.157e-08
h 1
w 1
d 1
]
]
node [
id 6
label "sinusoid"
graphics [
x 5.02374
y 1
z 5.157e-08
h 1
w 1
d 1
]
]
node [
id 7
label "sinusoid"
graphics [
x -11.3746
y -3
z 5.157e-08
h 1
w 1
d 1
]
]
node [
id 8
label "sinusoid"
graphics [
x 8.2754
y 1
z 5.157e-08
h 1
w 1
d 1
]
]
node [
id 9
label "sinusoid"
graphics [
x 11.5754
y 1
z 5.157e-08
h 1
w 1
d 1
]
]
node [
id 10
label "sinusoid"
graphics [
x -9.3746
y -3
z 5.157e-08
h 1
w 1
d 1
]
]
node [
id 11
label "sinusoid"
graphics [
x -7.8246
y 3
z 5.157e-08
h 1
w 1
d 1
]
]
node [
id 12
label "sinusoid"
graphics [
x 9.3754
y 1
z 5.157e-08
h 1
w 1
d 1
]
]
node [
id 13
label "sinusoid"
graphics [
x 0.527061
y 2.98223
z 4.8318e-08
h 1
w 1
d 1
]
]
node [
id 14
label "sinusoid"
graphics [
x 16.3254
y 1
z 5.157e-08
h 1
w 1
d 1
]
]
node [
id 15
label "sinusoid"
graphics [
x -2.5246
y 3
z 5.157e-08
h 1
w 1
d 1
]
]
node [
id 16
label "sinusoid"
graphics [
x 14.6754
y 1
z 5.157e-08
h 1
w 1
d 1
]
]
node [
id 17
label "sinusoid"
graphics [
x 5.26543
y 3
z 5.157e-08
h 1
w 1
d 1
]
]
node [
id 18
label "sinusoid"
graphics [
x 3.15031
y 2.92892
z 3.85621e-08
h 1
w 1
d 1
]
]
node [
id 19
label "sinusoid"
graphics [
x -11.3746
y -1
z 5.157e-08
h 1
w 1
d 1
]
]
node [
id 20
label "sinusoid"
graphics [
x -15.0686
y 2.25555
z -7.75858e-08
h 1
w 1
d 1
]
]
node [
id 21
label "sinusoid"
graphics [
x -15.029
y 0.916508
z 3.72723e-08
h 1
w 1
d 1
]
]
node [
id 22
label "sinusoid"
graphics [
x 6.22042
y 0.964459
z 4.5066e-08
h 1
w 1
d 1
]
]
node [
id 23
label "sinusoid"
graphics [
x 14.1254
y -1
z 5.157e-08
h 1
w 1
d 1
]
]
node [
id 24
label "hepaticVein"
graphics [
x -14.0246
y 5
z 5.157e-08
h 1
w 1
d 1
]
]
node [
id 25
label "sinusoid"
graphics [
x 2.7754
y 1
z 5.157e-08
h 1
w 1
d 1
]
]
node [
id 26
label "sinusoid"
graphics [
x -6.7246
y 1
z 5.157e-08
h 1
w 1
d 1
]
]
node [
id 27
label "sinusoid"
graphics [
x -2.5246
y 1
z 5.157e-08
h 1
w 1
d 1
]
]
node [
id 28
label "sinusoid"
graphics [
x 10.4754
y 1
z 5.157e-08
h 1
w 1
d 1
]
]
node [
id 29
label "sinusoid"
graphics [
x 3.8754
y 1
z 5.157e-08
h 1
w 1
d 1
]
]
edge [
source 1
target 2
id 1
label ""
graphics [
Line [
point [
x 1.1504
y -5
z 5.157e-08
]
point [
x 1.1504
y -5
z 5.157e-08
]
point [
x -12.9246
y -3
z 5.157e-08
]
point [
x -12.9246
y 1
z 5.157e-08
]
point [
x -12.9246
y 3
z 5.157e-08
]
point [
x -12.9246
y 3
z 5.157e-08
]
]
]
]
edge [
source 1
target 3
id 2
label ""
graphics [
Line [
point [
x 1.1504
y -5
z 5.157e-08
]
point [
x 1.1504
y -5
z 5.157e-08
]
point [
x -3.6246
y -3
z 5.157e-08
]
point [
x -3.6246
y -1
z 5.157e-08
]
point [
x -3.6246
y -1
z 5.157e-08
]
]
]
]
edge [
source 1
target 4
id 3
label ""
graphics [
Line [
point [
x 1.1504
y -5
z 5.157e-08
]
point [
x 1.1504
y -5
z 5.157e-08
]
point [
x 6.0754
y -3
z 5.157e-08
]
point [
x 6.0754
y -1
z 5.157e-08
]
point [
x 6.0754
y -1
z 5.157e-08
]
]
]
]
edge [
source 1
target 5
id 4
label ""
graphics [
Line [
point [
x 1.1504
y -5
z 5.157e-08
]
point [
x 1.1504
y -5
z 5.157e-08
]
point [
x -0.5246
y -3
z 5.157e-08
]
point [
x -0.5246
y -1
z 5.157e-08
]
point [
x -0.5246
y 1
z 5.157e-08
]
point [
x -0.5246
y 1
z 5.157e-08
]
]
]
]
edge [
source 1
target 6
id 5
label ""
graphics [
Line [
point [
x 1.1504
y -5
z 5.157e-08
]
point [
x 1.1504
y -5
z 5.157e-08
]
point [
x 4.9754
y -3
z 5.157e-08
]
point [
x 4.9754
y -1
z 5.157e-08
]
point [
x 4.9754
y 1
z 5.157e-08
]
point [
x 5.02374
y 1
z 5.157e-08
]
]
]
]
edge [
source 1
target 7
id 6
label ""
graphics [
Line [
]
]
]
edge [
source 1
target 8
id 7
label ""
graphics [
Line [
point [
x 1.1504
y -5
z 5.157e-08
]
point [
x 1.1504
y -5
z 5.157e-08
]
point [
x 8.2754
y -3
z 5.157e-08
]
point [
x 8.2754
y -1
z 5.157e-08
]
point [
x 8.2754
y 1
z 5.157e-08
]
point [
x 8.2754
y 1
z 5.157e-08
]
]
]
]
edge [
source 1
target 9
id 8
label ""
graphics [
Line [
point [
x 1.1504
y -5
z 5.157e-08
]
point [
x 1.1504
y -5
z 5.157e-08
]
point [
x 11.5754
y -3
z 5.157e-08
]
point [
x 11.5754
y -1
z 5.157e-08
]
point [
x 11.5754
y 1
z 5.157e-08
]
point [
x 11.5754
y 1
z 5.157e-08
]
]
]
]
edge [
source 1
target 10
id 9
label ""
graphics [
Line [
]
]
]
edge [
source 1
target 11
id 10
label ""
graphics [
Line [
point [
x 1.1504
y -5
z 5.157e-08
]
point [
x 1.1504
y -5
z 5.157e-08
]
point [
x -7.8246
y -3
z 5.157e-08
]
point [
x -7.8246
y 1
z 5.157e-08
]
point [
x -7.8246
y 3
z 5.157e-08
]
point [
x -7.8246
y 3
z 5.157e-08
]
]
]
]
edge [
source 5
target 20
id 11
label ""
graphics [
Line [
]
]
]
edge [
source 2
target 24
id 12
label ""
graphics [
Line [
]
]
]
edge [
source 3
target 24
id 13
label ""
graphics [
Line [
point [
x -3.6246
y -1
z 5.157e-08
]
point [
x -3.6246
y -1
z 5.157e-08
]
point [
x -5.1746
y 1
z 5.157e-08
]
point [
x -5.1746
y 3
z 5.157e-08
]
point [
x -14.0246
y 5
z 5.157e-08
]
point [
x -14.0246
y 5
z 5.157e-08
]
]
]
]
edge [
source 4
target 22
id 14
label ""
graphics [
Line [
]
]
]
edge [
source 5
target 15
id 15
label ""
graphics [
Line [
]
]
]
edge [
source 6
target 15
id 16
label ""
graphics [
Line [
]
]
]
edge [
source 21
target 20
id 17
label ""
graphics [
Line [
]
]
]
edge [
source 26
target 20
id 18
label ""
graphics [
Line [
]
]
]
edge [
source 8
target 17
id 19
label ""
graphics [
Line [
]
]
]
edge [
source 27
target 15
id 20
label ""
graphics [
Line [
]
]
]
edge [
source 9
target 18
id 21
label ""
graphics [
Line [
]
]
]
edge [
source 10
target 19
id 22
label ""
graphics [
Line [
]
]
]
edge [
source 11
target 24
id 23
label ""
graphics [
Line [
]
]
]
edge [
source 1
target 23
id 24
label ""
graphics [
Line [
point [
x 1.1504
y -5
z 5.157e-08
]
point [
x 1.1504
y -5
z 5.157e-08
]
point [
x 14.1254
y -3
z 5.157e-08
]
point [
x 14.1254
y -1
z 5.157e-08
]
point [
x 14.1254
y -1
z 5.157e-08
]
]
]
]
edge [
source 20
target 24
id 25
label ""
graphics [
Line [
]
]
]
edge [
source 15
target 24
id 26
label ""
graphics [
Line [
]
]
]
edge [
source 28
target 17
id 27
label ""
graphics [
Line [
]
]
]
edge [
source 22
target 18
id 28
label ""
graphics [
Line [
]
]
]
edge [
source 17
target 24
id 29
label ""
graphics [
Line [
]
]
]
edge [
source 18
target 24
id 30
label ""
graphics [
Line [
]
]
]
edge [
source 1
target 22
id 31
label ""
graphics [
Line [
point [
x 1.1504
y -5
z 5.157e-08
]
point [
x 1.1504
y -5
z 5.157e-08
]
point [
x 7.1754
y -3
z 5.157e-08
]
point [
x 7.1754
y -1
z 5.157e-08
]
point [
x 6.0754
y 1
z 5.157e-08
]
point [
x 6.22042
y 0.964459
z 4.5066e-08
]
]
]
]
edge [
source 1
target 21
id 32
label ""
graphics [
Line [
point [
x 1.1504
y -5
z 5.157e-08
]
point [
x 1.1504
y -5
z 5.157e-08
]
point [
x -14.0246
y -3
z 5.157e-08
]
point [
x -14.0246
y -1
z 5.157e-08
]
point [
x -15.029
y 0.916508
z 3.72723e-08
]
point [
x -15.029
y 0.916508
z 3.72723e-08
]
]
]
]
edge [
source 12
target 24
id 33
label ""
graphics [
Line [
point [
x 9.3754
y 1
z 5.157e-08
]
point [
x 9.3754
y 1
z 5.157e-08
]
point [
x 9.3754
y 3
z 5.157e-08
]
point [
x -14.0246
y 5
z 5.157e-08
]
point [
x -14.0246
y 5
z 5.157e-08
]
]
]
]
edge [
source 13
target 24
id 34
label ""
graphics [
Line [
]
]
]
edge [
source 16
target 13
id 35
label ""
graphics [
Line [
]
]
]
edge [
source 25
target 15
id 36
label ""
graphics [
Line [
]
]
]
edge [
source 3
target 2
id 37
label ""
graphics [
Line [
point [
x -3.6246
y -1
z 5.157e-08
]
point [
x -3.6246
y -1
z 5.157e-08
]
point [
x -4.0746
y 1
z 5.157e-08
]
point [
x -12.9246
y 3
z 5.157e-08
]
point [
x -12.9246
y 3
z 5.157e-08
]
]
]
]
edge [
source 23
target 16
id 38
label ""
graphics [
Line [
]
]
]
edge [
source 14
target 13
id 39
label ""
graphics [
Line [
]
]
]
edge [
source 12
target 11
id 40
label ""
graphics [
Line [
]
]
]
edge [
source 23
target 24
id 41
label ""
graphics [
Line [
point [
x 14.1254
y -1
z 5.157e-08
]
point [
x 14.1254
y -1
z 5.157e-08
]
point [
x 13.1254
y 1
z 5.157e-08
]
point [
x 13.1254
y 3
z 5.157e-08
]
point [
x -14.0246
y 5
z 5.157e-08
]
point [
x -14.0246
y 5
z 5.157e-08
]
]
]
]
edge [
source 19
target 24
id 42
label ""
graphics [
Line [
point [
x -11.3746
y -1
z 5.157e-08
]
point [
x -11.3746
y -1
z 5.157e-08
]
point [
x -11.3746
y 1
z 5.157e-08
]
point [
x -11.3746
y 3
z 5.157e-08
]
point [
x -14.0246
y 5
z 5.157e-08
]
point [
x -14.0246
y 5
z 5.157e-08
]
]
]
]
edge [
source 9
target 17
id 43
label ""
graphics [
Line [
]
]
]
edge [
source 1
target 25
id 45
label ""
graphics [
Line [
point [
x 1.1504
y -5
z 5.157e-08
]
point [
x 1.1504
y -5
z 5.157e-08
]
point [
x 2.7754
y -3
z 5.157e-08
]
point [
x 2.7754
y -1
z 5.157e-08
]
point [
x 2.7754
y 1
z 5.157e-08
]
point [
x 2.7754
y 1
z 5.157e-08
]
]
]
]
edge [
source 1
target 16
id 46
label ""
graphics [
Line [
point [
x 1.1504
y -5
z 5.157e-08
]
point [
x 1.1504
y -5
z 5.157e-08
]
point [
x 15.2254
y -3
z 5.157e-08
]
point [
x 15.2254
y -1
z 5.157e-08
]
point [
x 14.6754
y 1
z 5.157e-08
]
point [
x 14.6754
y 1
z 5.157e-08
]
]
]
]
edge [
source 1
target 12
id 47
label ""
graphics [
Line [
point [
x 1.1504
y -5
z 5.157e-08
]
point [
x 1.1504
y -5
z 5.157e-08
]
point [
x 9.3754
y -3
z 5.157e-08
]
point [
x 9.3754
y -1
z 5.157e-08
]
point [
x 9.3754
y 1
z 5.157e-08
]
point [
x 9.3754
y 1
z 5.157e-08
]
]
]
]
edge [
source 1
target 13
id 48
label ""
graphics [
Line [
point [
x 1.1504
y -5
z 5.157e-08
]
point [
x 1.1504
y -5
z 5.157e-08
]
point [
x 0.5754
y -3
z 5.157e-08
]
point [
x 0.5754
y 1
z 5.157e-08
]
point [
x 0.5754
y 3
z 5.157e-08
]
point [
x 0.527061
y 2.98223
z 4.8318e-08
]
]
]
]
edge [
source 1
target 14
id 49
label ""
graphics [
Line [
point [
x 1.1504
y -5
z 5.157e-08
]
point [
x 1.1504
y -5
z 5.157e-08
]
point [
x 16.3254
y -3
z 5.157e-08
]
point [
x 16.3254
y -1
z 5.157e-08
]
point [
x 16.3254
y 1
z 5.157e-08
]
point [
x 16.3254
y 1
z 5.157e-08
]
]
]
]
edge [
source 1
target 29
id 50
label ""
graphics [
Line [
point [
x 1.1504
y -5
z 5.157e-08
]
point [
x 1.1504
y -5
z 5.157e-08
]
point [
x 3.8754
y -3
z 5.157e-08
]
point [
x 3.8754
y -1
z 5.157e-08
]
point [
x 3.8754
y 1
z 5.157e-08
]
point [
x 3.8754
y 1
z 5.157e-08
]
]
]
]
edge [
source 7
target 19
id 51
label ""
graphics [
Line [
]
]
]
edge [
source 29
target 18
id 52
label ""
graphics [
Line [
]
]
]
edge [
source 1
target 28
id 53
label ""
graphics [
Line [
point [
x 1.1504
y -5
z 5.157e-08
]
point [
x 1.1504
y -5
z 5.157e-08
]
point [
x 10.4754
y -3
z 5.157e-08
]
point [
x 10.4754
y -1
z 5.157e-08
]
point [
x 10.4754
y 1
z 5.157e-08
]
point [
x 10.4754
y 1
z 5.157e-08
]
]
]
]
edge [
source 26
target 2
id 54
label ""
graphics [
Line [
]
]
]
edge [
source 29
target 11
id 55
label ""
graphics [
Line [
]
]
]
edge [
source 1
target 27
id 56
label ""
graphics [
Line [
point [
x 1.1504
y -5
z 5.157e-08
]
point [
x 1.1504
y -5
z 5.157e-08
]
point [
x 1.6754
y -3
z 5.157e-08
]
point [
x 1.6754
y -1
z 5.157e-08
]
point [
x -2.5246
y 1
z 5.157e-08
]
point [
x -2.5246
y 1
z 5.157e-08
]
]
]
]
edge [
source 3
target 27
id 57
label ""
graphics [
Line [
]
]
]
edge [
source 19
target 21
id 58
label ""
graphics [
Line [
]
]
]
edge [
source 1
target 26
id 59
label ""
graphics [
Line [
point [
x 1.1504
y -5
z 5.157e-08
]
point [
x 1.1504
y -5
z 5.157e-08
]
point [
x -6.7246
y -3
z 5.157e-08
]
point [
x -6.7246
y -1
z 5.157e-08
]
point [
x -6.7246
y 1
z 5.157e-08
]
point [
x -6.7246
y 1
z 5.157e-08
]
]
]
]
]
