# Supplementary material for: Cloud computing and validation of expandable in silico livers
Source: BMC Syst Biol. 2010 Dec 3;4:168. doi: 10.1186/1752-0509-4-168 (PMC3016276; doi:10.1186/1752-0509-4-168)
Supplement: Additional file 2 — isl-for-bmc. ISL Source Code and enabling documents. [file 1752-0509-4-168-S2.ZIP › isl-for-bmc/isl/src/inputs/acinus102.gml]

graph [
directed 1
version 2
node [
id 0
label "portalVein"
graphics [
x 4.988
y -67.371
z -1.936
h 1.0
w 1.0
d 1.0
type "rectangle"
width 0.12
fill "#ff0000"
outline "#000000"
     ]
]
node [
id 1
label "hepaticVein"
graphics [
x -10.406
y 56.646
z 2.857
h 1.0
w 1.0
d 1.0
type "rectangle"
width 0.12
fill "#0085ff"
outline "#000000"
     ]
]node [
id 2
label "sinusoid"
graphics [
x -42.0
y 10.666
z 0.0
h 1.0
w 1.0
d 1.0
type "rectangle"
width 0.12
fill "#f2ff00"
outline "#000000"
     ]
]
node [
id 3
label "sinusoid"
graphics [
x 14.0
y 26.666
z 0.0
h 1.0
w 1.0
d 1.0
type "rectangle"
width 0.12
fill "#e5ff00"
outline "#000000"
     ]
]
node [
id 4
label "sinusoid"
graphics [
x 6.0
y -11.333
z 0.0
h 1.0
w 1.0
d 1.0
type "rectangle"
width 0.12
fill "#d9ff00"
outline "#000000"
     ]
]
node [
id 5
label "sinusoid"
graphics [
x -23.500
y -32.0
z 0.0
h 1.0
w 1.0
d 1.0
type "rectangle"
width 0.12
fill "#ccff00"
outline "#000000"
     ]
]
node [
id 6
label "sinusoid"
graphics [
x 7.0
y -16.0
z 0.0
h 1.0
w 1.0
d 1.0
type "rectangle"
width 0.12
fill "#bfff00"
outline "#000000"
     ]
]
node [
id 7
label "sinusoid"
graphics [
x -10.0
y -32.0
z 0.0
h 1.0
w 1.0
d 1.0
type "rectangle"
width 0.12
fill "#b3ff00"
outline "#000000"
     ]
]
node [
id 8
label "sinusoid"
graphics [
x -46.0
y -22.666
z 0.0
h 1.0
w 1.0
d 1.0
type "rectangle"
width 0.12
fill "#a6ff00"
outline "#000000"
     ]
]
node [
id 9
label "sinusoid"
graphics [
x -33.0
y -38.666
z 0.0
h 1.0
w 1.0
d 1.0
type "rectangle"
width 0.12
fill "#9aff00"
outline "#000000"
     ]
]
node [
id 10
label "sinusoid"
graphics [
x 17.0
y -48.0
z 0.0
h 1.0
w 1.0
d 1.0
type "rectangle"
width 0.12
fill "#8dff00"
outline "#000000"
     ]
]
node [
id 11
label "sinusoid"
graphics [
x -11.0
y 5.333
z 0.0
h 1.0
w 1.0
d 1.0
type "rectangle"
width 0.12
fill "#80ff00"
outline "#000000"
     ]
]
node [
id 12
label "sinusoid"
graphics [
x -40.0
y -27.333
z 0.0
h 1.0
w 1.0
d 1.0
type "rectangle"
width 0.12
fill "#74ff00"
outline "#000000"
     ]
]
node [
id 13
label "sinusoid"
graphics [
x -18.0
y 5.333
z 0.0
h 1.0
w 1.0
d 1.0
type "rectangle"
width 0.12
fill "#67ff00"
outline "#000000"
     ]
]
node [
id 14
label "sinusoid"
graphics [
x 46.0
y 0.0
z 0.0
h 1.0
w 1.0
d 1.0
type "rectangle"
width 0.12
fill "#5aff00"
outline "#000000"
     ]
]
node [
id 15
label "sinusoid"
graphics [
x -32.0
y 16.0
z 0.0
h 1.0
w 1.0
d 1.0
type "rectangle"
width 0.12
fill "#4eff00"
outline "#000000"
     ]
]
node [
id 16
label "sinusoid"
graphics [
x -15.0
y 21.333
z 0.0
h 1.0
w 1.0
d 1.0
type "rectangle"
width 0.12
fill "#41ff00"
outline "#000000"
     ]
]
node [
id 17
label "sinusoid"
graphics [
x -48.0
y -11.333
z 0.0
h 1.0
w 1.0
d 1.0
type "rectangle"
width 0.12
fill "#35ff00"
outline "#000000"
     ]
]
node [
id 18
label "sinusoid"
graphics [
x -29.0
y -32.0
z 0.0
h 1.0
w 1.0
d 1.0
type "rectangle"
width 0.12
fill "#28ff00"
outline "#000000"
     ]
]
node [
id 19
label "sinusoid"
graphics [
x 10.0
y 42.666
z 0.0
h 1.0
w 1.0
d 1.0
type "rectangle"
width 0.12
fill "#1bff00"
outline "#000000"
     ]
]
node [
id 20
label "sinusoid"
graphics [
x 46.0
y -6.666
z 0.0
h 1.0
w 1.0
d 1.0
type "rectangle"
width 0.12
fill "#0fff00"
outline "#000000"
     ]
]
node [
id 21
label "sinusoid"
graphics [
x 43.0
y -11.333
z 0.0
h 1.0
w 1.0
d 1.0
type "rectangle"
width 0.12
fill "#02ff00"
outline "#000000"
     ]
]
node [
id 22
label "sinusoid"
graphics [
x -23.500
y -27.333
z 0.0
h 1.0
w 1.0
d 1.0
type "rectangle"
width 0.12
fill "#00ff0a"
outline "#000000"
     ]
]
node [
id 23
label "sinusoid"
graphics [
x 7.0
y -43.333
z 0.0
h 1.0
w 1.0
d 1.0
type "rectangle"
width 0.12
fill "#00ff16"
outline "#000000"
     ]
]
node [
id 24
label "sinusoid"
graphics [
x 4.0
y 26.666
z 0.0
h 1.0
w 1.0
d 1.0
type "rectangle"
width 0.12
fill "#00ff23"
outline "#000000"
     ]
]
node [
id 25
label "sinusoid"
graphics [
x -1.0
y -27.333
z 0.0
h 1.0
w 1.0
d 1.0
type "rectangle"
width 0.12
fill "#00ff2f"
outline "#000000"
     ]
]
node [
id 26
label "sinusoid"
graphics [
x -11.0
y 0.0
z 0.0
h 1.0
w 1.0
d 1.0
type "rectangle"
width 0.12
fill "#00ff3c"
outline "#000000"
     ]
]
node [
id 27
label "sinusoid"
graphics [
x -21.0
y -22.666
z 0.0
h 1.0
w 1.0
d 1.0
type "rectangle"
width 0.12
fill "#00ff49"
outline "#000000"
     ]
]
node [
id 28
label "sinusoid"
graphics [
x 36.0
y -43.333
z 0.0
h 1.0
w 1.0
d 1.0
type "rectangle"
width 0.12
fill "#00ff55"
outline "#000000"
     ]
]
node [
id 29
label "sinusoid"
graphics [
x 23.0
y -27.333
z 0.0
h 1.0
w 1.0
d 1.0
type "rectangle"
width 0.12
fill "#00ff62"
outline "#000000"
     ]
]
node [
id 30
label "sinusoid"
graphics [
x 0.0
y -38.666
z 0.0
h 1.0
w 1.0
d 1.0
type "rectangle"
width 0.12
fill "#00ff6f"
outline "#000000"
     ]
]
node [
id 31
label "sinusoid"
graphics [
x 22.250
y -38.666
z 0.0
h 1.0
w 1.0
d 1.0
type "rectangle"
width 0.12
fill "#00ff7b"
outline "#000000"
     ]
]
node [
id 32
label "sinusoid"
graphics [
x 4.500
y -48.0
z 0.0
h 1.0
w 1.0
d 1.0
type "rectangle"
width 0.12
fill "#00ff88"
outline "#000000"
     ]
]
node [
id 33
label "sinusoid"
graphics [
x 26.0
y -27.333
z 0.0
h 1.0
w 1.0
d 1.0
type "rectangle"
width 0.12
fill "#00ff94"
outline "#000000"
     ]
]
node [
id 34
label "sinusoid"
graphics [
x 42.0
y -6.666
z 0.0
h 1.0
w 1.0
d 1.0
type "rectangle"
width 0.12
fill "#00ffa1"
outline "#000000"
     ]
]
node [
id 35
label "sinusoid"
graphics [
x -9.0
y 10.666
z 0.0
h 1.0
w 1.0
d 1.0
type "rectangle"
width 0.12
fill "#00ffae"
outline "#000000"
     ]
]
node [
id 36
label "sinusoid"
graphics [
x 43.0
y -16.0
z 0.0
h 1.0
w 1.0
d 1.0
type "rectangle"
width 0.12
fill "#00ffba"
outline "#000000"
     ]
]
node [
id 37
label "sinusoid"
graphics [
x 30.0
y 0.0
z 0.0
h 1.0
w 1.0
d 1.0
type "rectangle"
width 0.12
fill "#00ffc7"
outline "#000000"
     ]
]
node [
id 38
label "sinusoid"
graphics [
x 41.500
y -27.333
z 0.0
h 1.0
w 1.0
d 1.0
type "rectangle"
width 0.12
fill "#00ffd4"
outline "#000000"
     ]
]
node [
id 39
label "sinusoid"
graphics [
x 12.0
y -11.333
z 0.0
h 1.0
w 1.0
d 1.0
type "rectangle"
width 0.12
fill "#00ffe0"
outline "#000000"
     ]
]
node [
id 40
label "sinusoid"
graphics [
x -32.0
y 21.333
z 0.0
h 1.0
w 1.0
d 1.0
type "rectangle"
width 0.12
fill "#00ffed"
outline "#000000"
     ]
]
node [
id 41
label "sinusoid"
graphics [
x -30.0
y 26.666
z 0.0
h 1.0
w 1.0
d 1.0
type "rectangle"
width 0.12
fill "#00fff9"
outline "#000000"
     ]
]
node [
id 42
label "sinusoid"
graphics [
x 22.0
y -22.666
z 0.0
h 1.0
w 1.0
d 1.0
type "rectangle"
width 0.12
fill "#00f7ff"
outline "#000000"
     ]
]
node [
id 43
label "sinusoid"
graphics [
x -3.0
y -48.0
z 0.0
h 1.0
w 1.0
d 1.0
type "rectangle"
width 0.12
fill "#00eaff"
outline "#000000"
     ]
]
node [
id 44
label "sinusoid"
graphics [
x -19.0
y 42.666
z 0.0
h 1.0
w 1.0
d 1.0
type "rectangle"
width 0.12
fill "#00deff"
outline "#000000"
     ]
]
node [
id 45
label "sinusoid"
graphics [
x 46.0
y 5.333
z 0.0
h 1.0
w 1.0
d 1.0
type "rectangle"
width 0.12
fill "#00d1ff"
outline "#000000"
     ]
]
node [
id 46
label "sinusoid"
graphics [
x 25.125
y -43.333
z 0.0
h 1.0
w 1.0
d 1.0
type "rectangle"
width 0.12
fill "#00c4ff"
outline "#000000"
     ]
]
node [
id 47
label "sinusoid"
graphics [
x -17.0
y 26.666
z 0.0
h 1.0
w 1.0
d 1.0
type "rectangle"
width 0.12
fill "#00b8ff"
outline "#000000"
     ]
]
node [
id 48
label "sinusoid"
graphics [
x -48.0
y -6.666
z 0.0
h 1.0
w 1.0
d 1.0
type "rectangle"
width 0.12
fill "#00abff"
outline "#000000"
     ]
]
node [
id 49
label "sinusoid"
graphics [
x 24.500
y -32.0
z 0.0
h 1.0
w 1.0
d 1.0
type "rectangle"
width 0.12
fill "#009fff"
outline "#000000"
     ]
]
node [
id 50
label "sinusoid"
graphics [
x -2.0
y -32.0
z 0.0
h 1.0
w 1.0
d 1.0
type "rectangle"
width 0.12
fill "#0092ff"
outline "#000000"
     ]
]
node [
id 52
label "sinusoid"
graphics [
x -23.0
y -16.0
z 0.0
h 1.0
w 1.0
d 1.0
type "rectangle"
width 0.12
fill "#0079ff"
outline "#000000"
     ]
]
node [
id 53
label "sinusoid"
graphics [
x 34.0
y 26.666
z 0.0
h 1.0
w 1.0
d 1.0
type "rectangle"
width 0.12
fill "#006cff"
outline "#000000"
     ]
]
node [
id 54
label "sinusoid"
graphics [
x -25.0
y -16.0
z 0.0
h 1.0
w 1.0
d 1.0
type "rectangle"
width 0.12
fill "#005fff"
outline "#000000"
     ]
]
node [
id 55
label "sinusoid"
graphics [
x 32.0
y -22.666
z 0.0
h 1.0
w 1.0
d 1.0
type "rectangle"
width 0.12
fill "#0053ff"
outline "#000000"
     ]
]
node [
id 56
label "sinusoid"
graphics [
x -21.0
y 21.333
z 0.0
h 1.0
w 1.0
d 1.0
type "rectangle"
width 0.12
fill "#0046ff"
outline "#000000"
     ]
]
node [
id 57
label "sinusoid"
graphics [
x -6.0
y -27.333
z 0.0
h 1.0
w 1.0
d 1.0
type "rectangle"
width 0.12
fill "#003aff"
outline "#000000"
     ]
]
node [
id 58
label "sinusoid"
graphics [
x -46.0
y -16.0
z 0.0
h 1.0
w 1.0
d 1.0
type "rectangle"
width 0.12
fill "#002dff"
outline "#000000"
     ]
]
node [
id 59
label "sinusoid"
graphics [
x 36.0
y -48.0
z 0.0
h 1.0
w 1.0
d 1.0
type "rectangle"
width 0.12
fill "#0020ff"
outline "#000000"
     ]
]
node [
id 60
label "sinusoid"
graphics [
x -15.0
y -16.0
z 0.0
h 1.0
w 1.0
d 1.0
type "rectangle"
width 0.12
fill "#0014ff"
outline "#000000"
     ]
]
node [
id 61
label "sinusoid"
graphics [
x 2.0
y 16.0
z 0.0
h 1.0
w 1.0
d 1.0
type "rectangle"
width 0.12
fill "#0007ff"
outline "#000000"
     ]
]
node [
id 62
label "sinusoid"
graphics [
x -18.0
y 16.0
z 0.0
h 1.0
w 1.0
d 1.0
type "rectangle"
width 0.12
fill "#0500ff"
outline "#000000"
     ]
]
node [
id 63
label "sinusoid"
graphics [
x -5.0
y -22.666
z 0.0
h 1.0
w 1.0
d 1.0
type "rectangle"
width 0.12
fill "#1100ff"
outline "#000000"
     ]
]
node [
id 64
label "sinusoid"
graphics [
x -23.500
y -43.333
z 0.0
h 1.0
w 1.0
d 1.0
type "rectangle"
width 0.12
fill "#1e00ff"
outline "#000000"
     ]
]
node [
id 65
label "sinusoid"
graphics [
x 22.0
y 16.0
z 0.0
h 1.0
w 1.0
d 1.0
type "rectangle"
width 0.12
fill "#2a00ff"
outline "#000000"
     ]
]
node [
id 66
label "sinusoid"
graphics [
x -9.0
y -11.333
z 0.0
h 1.0
w 1.0
d 1.0
type "rectangle"
width 0.12
fill "#3700ff"
outline "#000000"
     ]
]
node [
id 67
label "sinusoid"
graphics [
x 12.0
y 37.333
z 0.0
h 1.0
w 1.0
d 1.0
type "rectangle"
width 0.12
fill "#4400ff"
outline "#000000"
     ]
]
node [
id 68
label "sinusoid"
graphics [
x -7.0
y 32.0
z 0.0
h 1.0
w 1.0
d 1.0
type "rectangle"
width 0.12
fill "#5000ff"
outline "#000000"
     ]
]
node [
id 69
label "sinusoid"
graphics [
x 28.562
y -48.0
z 0.0
h 1.0
w 1.0
d 1.0
type "rectangle"
width 0.12
fill "#5d00ff"
outline "#000000"
     ]
]
node [
id 70
label "sinusoid"
graphics [
x 14.0
y 21.333
z 0.0
h 1.0
w 1.0
d 1.0
type "rectangle"
width 0.12
fill "#6a00ff"
outline "#000000"
     ]
]
node [
id 71
label "sinusoid"
graphics [
x -24.0
y -22.666
z 0.0
h 1.0
w 1.0
d 1.0
type "rectangle"
width 0.12
fill "#7600ff"
outline "#000000"
     ]
]
node [
id 72
label "sinusoid"
graphics [
x 44.0
y -6.666
z 0.0
h 1.0
w 1.0
d 1.0
type "rectangle"
width 0.12
fill "#8300ff"
outline "#000000"
     ]
]
node [
id 73
label "sinusoid"
graphics [
x -5.0
y -6.666
z 0.0
h 1.0
w 1.0
d 1.0
type "rectangle"
width 0.12
fill "#8f00ff"
outline "#000000"
     ]
]
node [
id 74
label "sinusoid"
graphics [
x -2.0
y -43.333
z 0.0
h 1.0
w 1.0
d 1.0
type "rectangle"
width 0.12
fill "#9c00ff"
outline "#000000"
     ]
]
node [
id 75
label "sinusoid"
graphics [
x -34.0
y 0.0
z 0.0
h 1.0
w 1.0
d 1.0
type "rectangle"
width 0.12
fill "#a900ff"
outline "#000000"
     ]
]
node [
id 76
label "sinusoid"
graphics [
x 18.0
y -16.0
z 0.0
h 1.0
w 1.0
d 1.0
type "rectangle"
width 0.12
fill "#b500ff"
outline "#000000"
     ]
]
node [
id 77
label "sinusoid"
graphics [
x 20.0
y -6.666
z 0.0
h 1.0
w 1.0
d 1.0
type "rectangle"
width 0.12
fill "#c200ff"
outline "#000000"
     ]
]
node [
id 78
label "sinusoid"
graphics [
x 42.500
y -48.0
z 0.0
h 1.0
w 1.0
d 1.0
type "rectangle"
width 0.12
fill "#cf00ff"
outline "#000000"
     ]
]
node [
id 79
label "sinusoid"
graphics [
x -33.0
y -43.333
z 0.0
h 1.0
w 1.0
d 1.0
type "rectangle"
width 0.12
fill "#db00ff"
outline "#000000"
     ]
]
node [
id 80
label "sinusoid"
graphics [
x 24.0
y -11.333
z 0.0
h 1.0
w 1.0
d 1.0
type "rectangle"
width 0.12
fill "#e800ff"
outline "#000000"
     ]
]
node [
id 81
label "sinusoid"
graphics [
x -13.0
y -11.333
z 0.0
h 1.0
w 1.0
d 1.0
type "rectangle"
width 0.12
fill "#f400ff"
outline "#000000"
     ]
]
node [
id 82
label "sinusoid"
graphics [
x 18.0
y -27.333
z 0.0
h 1.0
w 1.0
d 1.0
type "rectangle"
width 0.12
fill "#ff00fc"
outline "#000000"
     ]
]
node [
id 83
label "sinusoid"
graphics [
x -17.0
y 21.333
z 0.0
h 1.0
w 1.0
d 1.0
type "rectangle"
width 0.12
fill "#ff00ef"
outline "#000000"
     ]
]
node [
id 84
label "sinusoid"
graphics [
x -40.0
y -22.666
z 0.0
h 1.0
w 1.0
d 1.0
type "rectangle"
width 0.12
fill "#ff00e3"
outline "#000000"
     ]
]
node [
id 85
label "sinusoid"
graphics [
x -26.250
y -48.0
z 0.0
h 1.0
w 1.0
d 1.0
type "rectangle"
width 0.12
fill "#ff00d6"
outline "#000000"
     ]
]
node [
id 86
label "sinusoid"
graphics [
x 41.500
y -22.666
z 0.0
h 1.0
w 1.0
d 1.0
type "rectangle"
width 0.12
fill "#ff00c9"
outline "#000000"
     ]
]
node [
id 87
label "sinusoid"
graphics [
x -31.0
y 10.666
z 0.0
h 1.0
w 1.0
d 1.0
type "rectangle"
width 0.12
fill "#ff00bd"
outline "#000000"
     ]
]
node [
id 88
label "sinusoid"
graphics [
x 47.0
y -16.0
z 0.0
h 1.0
w 1.0
d 1.0
type "rectangle"
width 0.12
fill "#ff00b0"
outline "#000000"
     ]
]
node [
id 89
label "sinusoid"
graphics [
x -38.0
y 0.0
z 0.0
h 1.0
w 1.0
d 1.0
type "rectangle"
width 0.12
fill "#ff00a4"
outline "#000000"
     ]
]
node [
id 90
label "sinusoid"
graphics [
x -15.0
y -11.333
z 0.0
h 1.0
w 1.0
d 1.0
type "rectangle"
width 0.12
fill "#ff0097"
outline "#000000"
     ]
]
node [
id 91
label "sinusoid"
graphics [
x -38.0
y -6.666
z 0.0
h 1.0
w 1.0
d 1.0
type "rectangle"
width 0.12
fill "#ff008a"
outline "#000000"
     ]
]
node [
id 92
label "sinusoid"
graphics [
x 40.0
y 16.0
z 0.0
h 1.0
w 1.0
d 1.0
type "rectangle"
width 0.12
fill "#ff007e"
outline "#000000"
     ]
]
node [
id 93
label "sinusoid"
graphics [
x 28.0
y -22.666
z 0.0
h 1.0
w 1.0
d 1.0
type "rectangle"
width 0.12
fill "#ff0071"
outline "#000000"
     ]
]
node [
id 94
label "sinusoid"
graphics [
x -17.0
y 32.0
z 0.0
h 1.0
w 1.0
d 1.0
type "rectangle"
width 0.12
fill "#ff0064"
outline "#000000"
     ]
]
node [
id 95
label "sinusoid"
graphics [
x -16.0
y -27.333
z 0.0
h 1.0
w 1.0
d 1.0
type "rectangle"
width 0.12
fill "#ff0058"
outline "#000000"
     ]
]
node [
id 96
label "sinusoid"
graphics [
x -14.0
y -22.666
z 0.0
h 1.0
w 1.0
d 1.0
type "rectangle"
width 0.12
fill "#ff004b"
outline "#000000"
     ]
]
node [
id 97
label "sinusoid"
graphics [
x -9.0
y 5.333
z 0.0
h 1.0
w 1.0
d 1.0
type "rectangle"
width 0.12
fill "#ff003f"
outline "#000000"
     ]
]
node [
id 98
label "sinusoid"
graphics [
x -18.0
y 10.666
z 0.0
h 1.0
w 1.0
d 1.0
type "rectangle"
width 0.12
fill "#ff0032"
outline "#000000"
     ]
]
node [
id 99
label "sinusoid"
graphics [
x 38.0
y -6.666
z 0.0
h 1.0
w 1.0
d 1.0
type "rectangle"
width 0.12
fill "#ff0025"
outline "#000000"
     ]
]
node [
id 100
label "sinusoid"
graphics [
x 12.0
y -16.0
z 0.0
h 1.0
w 1.0
d 1.0
type "rectangle"
width 0.12
fill "#ff0019"
outline "#000000"
     ]
]
node [
id 101
label "sinusoid"
graphics [
x 18.0
y -22.666
z 0.0
h 1.0
w 1.0
d 1.0
type "rectangle"
width 0.12
fill "#ff000c"
outline "#000000"
     ]
]
node [
id 102
label "sinusoid"
graphics [
x -19.0
y 21.333
z 0.0
h 1.0
w 1.0
d 1.0
type "rectangle"
width 0.12
fill "#ff00ff"
outline "#000000"
     ]
]
edge [
source 23
target 30
id 1
label ""
graphics [
type "line"
arrow "last"
width 0.1
Line [
]
]
]
edge [
source 78
target 82
id 2
label ""
graphics [
type "line"
arrow "last"
width 0.1
Line [
point [
x 42.500
y -48.0
z 0.0
]
point [
x 43.500
y -43.333
z 0.0
]
point [
x 43.500
y -32.0
z 0.0
]
point [
x 18.0
y -27.333
z 0.0
]
]
]
]
edge [
source 85
target 44
id 3
label ""
graphics [
type "line"
arrow "last"
width 0.1
Line [
point [
x -26.250
y -48.0
z 0.0
]
point [
x -27.0
y -43.333
z 0.0
]
point [
x -27.0
y 37.333
z 0.0
]
point [
x -19.0
y 42.666
z 0.0
]
]
]
]
edge [
source 6
target 3
id 4
label ""
graphics [
type "line"
arrow "last"
width 0.1
Line [
point [
x 7.0
y -16.0
z 0.0
]
point [
x 8.0
y -11.333
z 0.0
]
point [
x 8.0
y 21.333
z 0.0
]
point [
x 14.0
y 26.666
z 0.0
]
]
]
]
edge [
source 18
target 38
id 5
label ""
graphics [
type "line"
arrow "last"
width 0.1
Line [
]
]
]
edge [
source 99
target 89
id 6
label ""
graphics [
type "line"
arrow "last"
width 0.1
Line [
]
]
]
edge [
source 101
target 76
id 7
label ""
graphics [
type "line"
arrow "last"
width 0.1
Line [
]
]
]
edge [
source 78
target 38
id 8
label ""
graphics [
type "line"
arrow "last"
width 0.1
Line [
point [
x 42.500
y -48.0
z 0.0
]
point [
x 41.500
y -43.333
z 0.0
]
point [
x 41.500
y -32.0
z 0.0
]
point [
x 41.500
y -27.333
z 0.0
]
]
]
]
edge [
source 75
target 13
id 9
label ""
graphics [
type "line"
arrow "last"
width 0.1
Line [
]
]
]
edge [
source 5
target 22
id 10
label ""
graphics [
type "line"
arrow "last"
width 0.1
Line [
]
]
]
edge [
source 90
target 34
id 11
label ""
graphics [
type "line"
arrow "last"
width 0.1
Line [
]
]
]
edge [
source 83
target 3
id 12
label ""
graphics [
type "line"
arrow "last"
width 0.1
Line [
]
]
]
edge [
source 67
target 19
id 13
label ""
graphics [
type "line"
arrow "last"
width 0.1
Line [
]
]
]
edge [
source 45
target 35
id 14
label ""
graphics [
type "line"
arrow "last"
width 0.1
Line [
]
]
]
edge [
source 18
target 73
id 15
label ""
graphics [
type "line"
arrow "last"
width 0.1
Line [
point [
x -29.0
y -32.0
z 0.0
]
point [
x -29.0
y -27.333
z 0.0
]
point [
x -29.0
y -11.333
z 0.0
]
point [
x -5.0
y -6.666
z 0.0
]
]
]
]
edge [
source 55
target 36
id 16
label ""
graphics [
type "line"
arrow "last"
width 0.1
Line [
]
]
]
edge [
source 93
target 60
id 17
label ""
graphics [
type "line"
arrow "last"
width 0.1
Line [
]
]
]
edge [
source 57
target 63
id 18
label ""
graphics [
type "line"
arrow "last"
width 0.1
Line [
]
]
]
edge [
source 8
target 24
id 19
label ""
graphics [
type "line"
arrow "last"
width 0.1
Line [
point [
x -46.0
y -22.666
z 0.0
]
point [
x -44.0
y -16.0
z 0.0
]
point [
x -44.0
y 21.333
z 0.0
]
point [
x 4.0
y 26.666
z 0.0
]
]
]
]
edge [
source 38
target 86
id 20
label ""
graphics [
type "line"
arrow "last"
width 0.1
Line [
]
]
]
edge [
source 63
target 52
id 21
label ""
graphics [
type "line"
arrow "last"
width 0.1
Line [
]
]
]
edge [
source 98
target 92
id 22
label ""
graphics [
type "line"
arrow "last"
width 0.1
Line [
]
]
]
edge [
source 52
target 80
id 23
label ""
graphics [
type "line"
arrow "last"
width 0.1
Line [
]
]
]
edge [
source 34
target 14
id 24
label ""
graphics [
type "line"
arrow "last"
width 0.1
Line [
]
]
]
edge [
source 96
target 81
id 25
label ""
graphics [
type "line"
arrow "last"
width 0.1
Line [
point [
x -14.0
y -22.666
z 0.0
]
point [
x -13.0
y -16.0
z 0.0
]
point [
x -13.0
y -11.333
z 0.0
]
]
]
]
edge [
source 86
target 36
id 26
label ""
graphics [
type "line"
arrow "last"
width 0.1
Line [
]
]
]
edge [
source 48
target 26
id 27
label ""
graphics [
type "line"
arrow "last"
width 0.1
Line [
]
]
]
edge [
source 49
target 29
id 28
label ""
graphics [
type "line"
arrow "last"
width 0.1
Line [
]
]
]
edge [
source 61
target 56
id 29
label ""
graphics [
type "line"
arrow "last"
width 0.1
Line [
]
]
]
edge [
source 97
target 35
id 30
label ""
graphics [
type "line"
arrow "last"
width 0.1
Line [
]
]
]
edge [
source 42
target 58
id 31
label ""
graphics [
type "line"
arrow "last"
width 0.1
Line [
]
]
]
edge [
source 46
target 31
id 32
label ""
graphics [
type "line"
arrow "last"
width 0.1
Line [
]
]
]
edge [
source 82
target 101
id 33
label ""
graphics [
type "line"
arrow "last"
width 0.1
Line [
]
]
]
edge [
source 25
target 93
id 34
label ""
graphics [
type "line"
arrow "last"
width 0.1
Line [
]
]
]
edge [
source 84
target 11
id 35
label ""
graphics [
type "line"
arrow "last"
width 0.1
Line [
point [
x -40.0
y -22.666
z 0.0
]
point [
x -40.0
y -16.0
z 0.0
]
point [
x -40.0
y 0.0
z 0.0
]
point [
x -11.0
y 5.333
z 0.0
]
]
]
]
edge [
source 39
target 99
id 36
label ""
graphics [
type "line"
arrow "last"
width 0.1
Line [
]
]
]
edge [
source 100
target 70
id 37
label ""
graphics [
type "line"
arrow "last"
width 0.1
Line [
point [
x 12.0
y -16.0
z 0.0
]
point [
x 14.0
y -11.333
z 0.0
]
point [
x 14.0
y 16.0
z 0.0
]
point [
x 14.0
y 21.333
z 0.0
]
]
]
]
edge [
source 71
target 52
id 38
label ""
graphics [
type "line"
arrow "last"
width 0.1
Line [
]
]
]
edge [
source 32
target 24
id 39
label ""
graphics [
type "line"
arrow "last"
width 0.1
Line [
point [
x 4.500
y -48.0
z 0.0
]
point [
x 4.0
y -43.333
z 0.0
]
point [
x 4.0
y 21.333
z 0.0
]
point [
x 4.0
y 26.666
z 0.0
]
]
]
]
edge [
source 6
target 4
id 40
label ""
graphics [
type "line"
arrow "last"
width 0.1
Line [
]
]
]
edge [
source 101
target 76
id 41
label ""
graphics [
type "line"
arrow "last"
width 0.1
Line [
]
]
]
edge [
source 19
target 1
id 42
label ""
graphics [
type "line"
arrow "last"
width 0.1
Line [
]
]
]
edge [
source 100
target 39
id 43
label ""
graphics [
type "line"
arrow "last"
width 0.1
Line [
]
]
]
edge [
source 63
target 73
id 44
label ""
graphics [
type "line"
arrow "last"
width 0.1
Line [
point [
x -5.0
y -22.666
z 0.0
]
point [
x -5.0
y -16.0
z 0.0
]
point [
x -5.0
y -11.333
z 0.0
]
point [
x -5.0
y -6.666
z 0.0
]
]
]
]
edge [
source 4
target 1
id 45
label ""
graphics [
type "line"
arrow "last"
width 0.1
Line [
point [
x 6.0
y -11.333
z 0.0
]
point [
x 6.0
y -6.666
z 0.0
]
point [
x 6.0
y 42.666
z 0.0
]
point [
x -10.406
y 56.646
z 2.857
]
]
]
]
edge [
source 22
target 27
id 46
label ""
graphics [
type "line"
arrow "last"
width 0.1
Line [
]
]
]
edge [
source 12
target 84
id 47
label ""
graphics [
type "line"
arrow "last"
width 0.1
Line [
]
]
]
edge [
source 59
target 53
id 48
label ""
graphics [
type "line"
arrow "last"
width 0.1
Line [
point [
x 36.0
y -48.0
z 0.0
]
point [
x 34.0
y -43.333
z 0.0
]
point [
x 34.0
y 21.333
z 0.0
]
point [
x 34.0
y 26.666
z 0.0
]
]
]
]
edge [
source 7
target 26
id 49
label ""
graphics [
type "line"
arrow "last"
width 0.1
Line [
point [
x -10.0
y -32.0
z 0.0
]
point [
x -11.0
y -27.333
z 0.0
]
point [
x -11.0
y -6.666
z 0.0
]
point [
x -11.0
y 0.0
z 0.0
]
]
]
]
edge [
source 80
target 77
id 50
label ""
graphics [
type "line"
arrow "last"
width 0.1
Line [
]
]
]
edge [
source 66
target 97
id 51
label ""
graphics [
type "line"
arrow "last"
width 0.1
Line [
point [
x -9.0
y -11.333
z 0.0
]
point [
x -9.0
y -6.666
z 0.0
]
point [
x -9.0
y 0.0
z 0.0
]
point [
x -9.0
y 5.333
z 0.0
]
]
]
]
edge [
source 69
target 46
id 52
label ""
graphics [
type "line"
arrow "last"
width 0.1
Line [
]
]
]
edge [
source 74
target 50
id 53
label ""
graphics [
type "line"
arrow "last"
width 0.1
Line [
point [
x -2.0
y -43.333
z 0.0
]
point [
x -2.0
y -38.666
z 0.0
]
point [
x -2.0
y -32.0
z 0.0
]
]
]
]
edge [
source 22
target 71
id 54
label ""
graphics [
type "line"
arrow "last"
width 0.1
Line [
]
]
]
edge [
source 37
target 11
id 55
label ""
graphics [
type "line"
arrow "last"
width 0.1
Line [
]
]
]
edge [
source 31
target 77
id 56
label ""
graphics [
type "line"
arrow "last"
width 0.1
Line [
point [
x 22.250
y -38.666
z 0.0
]
point [
x 20.0
y -32.0
z 0.0
]
point [
x 20.0
y -11.333
z 0.0
]
point [
x 20.0
y -6.666
z 0.0
]
]
]
]
edge [
source 7
target 25
id 57
label ""
graphics [
type "line"
arrow "last"
width 0.1
Line [
]
]
]
edge [
source 89
target 97
id 58
label ""
graphics [
type "line"
arrow "last"
width 0.1
Line [
]
]
]
edge [
source 69
target 37
id 59
label ""
graphics [
type "line"
arrow "last"
width 0.1
Line [
point [
x 28.562
y -48.0
z 0.0
]
point [
x 30.0
y -43.333
z 0.0
]
point [
x 30.0
y -6.666
z 0.0
]
point [
x 30.0
y 0.0
z 0.0
]
]
]
]
edge [
source 8
target 17
id 60
label ""
graphics [
type "line"
arrow "last"
width 0.1
Line [
point [
x -46.0
y -22.666
z 0.0
]
point [
x -48.0
y -16.0
z 0.0
]
point [
x -48.0
y -11.333
z 0.0
]
]
]
]
edge [
source 8
target 58
id 61
label ""
graphics [
type "line"
arrow "last"
width 0.1
Line [
]
]
]
edge [
source 49
target 33
id 62
label ""
graphics [
type "line"
arrow "last"
width 0.1
Line [
]
]
]
edge [
source 26
target 11
id 63
label ""
graphics [
type "line"
arrow "last"
width 0.1
Line [
]
]
]
edge [
source 44
target 1
id 64
label ""
graphics [
type "line"
arrow "last"
width 0.1
Line [
]
]
]
edge [
source 10
target 82
id 65
label ""
graphics [
type "line"
arrow "last"
width 0.1
Line [
point [
x 17.0
y -48.0
z 0.0
]
point [
x 18.0
y -43.333
z 0.0
]
point [
x 18.0
y -32.0
z 0.0
]
point [
x 18.0
y -27.333
z 0.0
]
]
]
]
edge [
source 30
target 5
id 66
label ""
graphics [
type "line"
arrow "last"
width 0.1
Line [
]
]
]
edge [
source 92
target 40
id 67
label ""
graphics [
type "line"
arrow "last"
width 0.1
Line [
]
]
]
edge [
source 33
target 61
id 68
label ""
graphics [
type "line"
arrow "last"
width 0.1
Line [
point [
x 26.0
y -27.333
z 0.0
]
point [
x 26.0
y -22.666
z 0.0
]
point [
x 26.0
y 10.666
z 0.0
]
point [
x 2.0
y 16.0
z 0.0
]
]
]
]
edge [
source 100
target 19
id 69
label ""
graphics [
type "line"
arrow "last"
width 0.1
Line [
point [
x 12.0
y -16.0
z 0.0
]
point [
x 10.0
y -11.333
z 0.0
]
point [
x 10.0
y 37.333
z 0.0
]
point [
x 10.0
y 42.666
z 0.0
]
]
]
]
edge [
source 94
target 67
id 70
label ""
graphics [
type "line"
arrow "last"
width 0.1
Line [
]
]
]
edge [
source 12
target 91
id 71
label ""
graphics [
type "line"
arrow "last"
width 0.1
Line [
point [
x -40.0
y -27.333
z 0.0
]
point [
x -38.0
y -22.666
z 0.0
]
point [
x -38.0
y -11.333
z 0.0
]
point [
x -38.0
y -6.666
z 0.0
]
]
]
]
edge [
source 84
target 54
id 72
label ""
graphics [
type "line"
arrow "last"
width 0.1
Line [
]
]
]
edge [
source 39
target 67
id 73
label ""
graphics [
type "line"
arrow "last"
width 0.1
Line [
point [
x 12.0
y -11.333
z 0.0
]
point [
x 12.0
y -6.666
z 0.0
]
point [
x 12.0
y 32.0
z 0.0
]
point [
x 12.0
y 37.333
z 0.0
]
]
]
]
edge [
source 53
target 68
id 74
label ""
graphics [
type "line"
arrow "last"
width 0.1
Line [
]
]
]
edge [
source 50
target 25
id 75
label ""
graphics [
type "line"
arrow "last"
width 0.1
Line [
]
]
]
edge [
source 58
target 17
id 76
label ""
graphics [
type "line"
arrow "last"
width 0.1
Line [
]
]
]
edge [
source 77
target 75
id 77
label ""
graphics [
type "line"
arrow "last"
width 0.1
Line [
]
]
]
edge [
source 4
target 72
id 78
label ""
graphics [
type "line"
arrow "last"
width 0.1
Line [
]
]
]
edge [
source 24
target 94
id 79
label ""
graphics [
type "line"
arrow "last"
width 0.1
Line [
]
]
]
edge [
source 27
target 76
id 80
label ""
graphics [
type "line"
arrow "last"
width 0.1
Line [
]
]
]
edge [
source 15
target 70
id 81
label ""
graphics [
type "line"
arrow "last"
width 0.1
Line [
]
]
]
edge [
source 91
target 89
id 82
label ""
graphics [
type "line"
arrow "last"
width 0.1
Line [
]
]
]
edge [
source 10
target 28
id 83
label ""
graphics [
type "line"
arrow "last"
width 0.1
Line [
]
]
]
edge [
source 86
target 92
id 84
label ""
graphics [
type "line"
arrow "last"
width 0.1
Line [
point [
x 41.500
y -22.666
z 0.0
]
point [
x 40.0
y -16.0
z 0.0
]
point [
x 40.0
y 10.666
z 0.0
]
point [
x 40.0
y 16.0
z 0.0
]
]
]
]
edge [
source 64
target 9
id 85
label ""
graphics [
type "line"
arrow "last"
width 0.1
Line [
]
]
]
edge [
source 7
target 66
id 86
label ""
graphics [
type "line"
arrow "last"
width 0.1
Line [
point [
x -10.0
y -32.0
z 0.0
]
point [
x -9.0
y -27.333
z 0.0
]
point [
x -9.0
y -16.0
z 0.0
]
point [
x -9.0
y -11.333
z 0.0
]
]
]
]
edge [
source 12
target 2
id 87
label ""
graphics [
type "line"
arrow "last"
width 0.1
Line [
point [
x -40.0
y -27.333
z 0.0
]
point [
x -42.0
y -22.666
z 0.0
]
point [
x -42.0
y 5.333
z 0.0
]
point [
x -42.0
y 10.666
z 0.0
]
]
]
]
edge [
source 1
target 75
id 88
label ""
graphics [
type "line"
arrow "last"
width 0.1
Line [
]
]
]
edge [
source 70
target 3
id 89
label ""
graphics [
type "line"
arrow "last"
width 0.1
Line [
]
]
]
edge [
source 42
target 65
id 90
label ""
graphics [
type "line"
arrow "last"
width 0.1
Line [
point [
x 22.0
y -22.666
z 0.0
]
point [
x 22.0
y -16.0
z 0.0
]
point [
x 22.0
y 10.666
z 0.0
]
point [
x 22.0
y 16.0
z 0.0
]
]
]
]
edge [
source 29
target 42
id 91
label ""
graphics [
type "line"
arrow "last"
width 0.1
Line [
]
]
]
edge [
source 17
target 48
id 92
label ""
graphics [
type "line"
arrow "last"
width 0.1
Line [
]
]
]
edge [
source 81
target 91
id 93
label ""
graphics [
type "line"
arrow "last"
width 0.1
Line [
]
]
]
edge [
source 31
target 49
id 94
label ""
graphics [
type "line"
arrow "last"
width 0.1
Line [
]
]
]
edge [
source 46
target 93
id 95
label ""
graphics [
type "line"
arrow "last"
width 0.1
Line [
point [
x 25.125
y -43.333
z 0.0
]
point [
x 28.0
y -38.666
z 0.0
]
point [
x 28.0
y -27.333
z 0.0
]
point [
x 28.0
y -22.666
z 0.0
]
]
]
]
edge [
source 98
target 62
id 96
label ""
graphics [
type "line"
arrow "last"
width 0.1
Line [
]
]
]
edge [
source 73
target 37
id 97
label ""
graphics [
type "line"
arrow "last"
width 0.1
Line [
]
]
]
edge [
source 59
target 28
id 98
label ""
graphics [
type "line"
arrow "last"
width 0.1
Line [
]
]
]
edge [
source 13
target 98
id 99
label ""
graphics [
type "line"
arrow "last"
width 0.1
Line [
]
]
]
edge [
source 64
target 5
id 100
label ""
graphics [
type "line"
arrow "last"
width 0.1
Line [
point [
x -23.500
y -43.333
z 0.0
]
point [
x -23.500
y -38.666
z 0.0
]
point [
x -23.500
y -32.0
z 0.0
]
]
]
]
edge [
source 78
target 28
id 101
label ""
graphics [
type "line"
arrow "last"
width 0.1
Line [
]
]
]
edge [
source 66
target 20
id 102
label ""
graphics [
type "line"
arrow "last"
width 0.1
Line [
]
]
]
edge [
source 62
target 83
id 103
label ""
graphics [
type "line"
arrow "last"
width 0.1
Line [
]
]
]
edge [
source 33
target 55
id 104
label ""
graphics [
type "line"
arrow "last"
width 0.1
Line [
]
]
]
edge [
source 47
target 94
id 105
label ""
graphics [
type "line"
arrow "last"
width 0.1
Line [
]
]
]
edge [
source 32
target 61
id 106
label ""
graphics [
type "line"
arrow "last"
width 0.1
Line [
point [
x 4.500
y -48.0
z 0.0
]
point [
x 2.0
y -43.333
z 0.0
]
point [
x 2.0
y 10.666
z 0.0
]
point [
x 2.0
y 16.0
z 0.0
]
]
]
]
edge [
source 88
target 20
id 107
label ""
graphics [
type "line"
arrow "last"
width 0.1
Line [
point [
x 47.0
y -16.0
z 0.0
]
point [
x 46.0
y -11.333
z 0.0
]
point [
x 46.0
y -6.666
z 0.0
]
]
]
]
edge [
source 88
target 72
id 108
label ""
graphics [
type "line"
arrow "last"
width 0.1
Line [
point [
x 47.0
y -16.0
z 0.0
]
point [
x 48.0
y -11.333
z 0.0
]
point [
x 44.0
y -6.666
z 0.0
]
]
]
]
edge [
source 23
target 6
id 109
label ""
graphics [
type "line"
arrow "last"
width 0.1
Line [
point [
x 7.0
y -43.333
z 0.0
]
point [
x 7.0
y -38.666
z 0.0
]
point [
x 7.0
y -22.666
z 0.0
]
point [
x 7.0
y -16.0
z 0.0
]
]
]
]
edge [
source 59
target 99
id 110
label ""
graphics [
type "line"
arrow "last"
width 0.1
Line [
point [
x 36.0
y -48.0
z 0.0
]
point [
x 38.0
y -43.333
z 0.0
]
point [
x 38.0
y -11.333
z 0.0
]
point [
x 38.0
y -6.666
z 0.0
]
]
]
]
edge [
source 21
target 72
id 111
label ""
graphics [
type "line"
arrow "last"
width 0.1
Line [
]
]
]
edge [
source 36
target 21
id 112
label ""
graphics [
type "line"
arrow "last"
width 0.1
Line [
]
]
]
edge [
source 88
target 81
id 113
label ""
graphics [
type "line"
arrow "last"
width 0.1
Line [
]
]
]
edge [
source 29
target 80
id 114
label ""
graphics [
type "line"
arrow "last"
width 0.1
Line [
point [
x 23.0
y -27.333
z 0.0
]
point [
x 24.0
y -22.666
z 0.0
]
point [
x 24.0
y -16.0
z 0.0
]
point [
x 24.0
y -11.333
z 0.0
]
]
]
]
edge [
source 56
target 47
id 115
label ""
graphics [
type "line"
arrow "last"
width 0.1
Line [
]
]
]
edge [
source 20
target 14
id 116
label ""
graphics [
type "line"
arrow "last"
width 0.1
Line [
]
]
]
edge [
source 71
target 54
id 117
label ""
graphics [
type "line"
arrow "last"
width 0.1
Line [
]
]
]
edge [
source 14
target 45
id 118
label ""
graphics [
type "line"
arrow "last"
width 0.1
Line [
]
]
]
edge [
source 85
target 64
id 119
label ""
graphics [
type "line"
arrow "last"
width 0.1
Line [
]
]
]
edge [
source 79
target 9
id 120
label ""
graphics [
type "line"
arrow "last"
width 0.1
Line [
]
]
]
edge [
source 32
target 23
id 121
label ""
graphics [
type "line"
arrow "last"
width 0.1
Line [
]
]
]
edge [
source 43
target 57
id 122
label ""
graphics [
type "line"
arrow "last"
width 0.1
Line [
point [
x -3.0
y -48.0
z 0.0
]
point [
x -6.0
y -43.333
z 0.0
]
point [
x -6.0
y -32.0
z 0.0
]
point [
x -6.0
y -27.333
z 0.0
]
]
]
]
edge [
source 69
target 55
id 123
label ""
graphics [
type "line"
arrow "last"
width 0.1
Line [
point [
x 28.562
y -48.0
z 0.0
]
point [
x 32.0
y -43.333
z 0.0
]
point [
x 32.0
y -27.333
z 0.0
]
point [
x 32.0
y -22.666
z 0.0
]
]
]
]
edge [
source 43
target 74
id 124
label ""
graphics [
type "line"
arrow "last"
width 0.1
Line [
]
]
]
edge [
source 83
target 47
id 125
label ""
graphics [
type "line"
arrow "last"
width 0.1
Line [
]
]
]
edge [
source 43
target 30
id 126
label ""
graphics [
type "line"
arrow "last"
width 0.1
Line [
point [
x -3.0
y -48.0
z 0.0
]
point [
x 0.0
y -43.333
z 0.0
]
point [
x 0.0
y -38.666
z 0.0
]
]
]
]
edge [
source 85
target 18
id 127
label ""
graphics [
type "line"
arrow "last"
width 0.1
Line [
point [
x -26.250
y -48.0
z 0.0
]
point [
x -29.0
y -43.333
z 0.0
]
point [
x -29.0
y -38.666
z 0.0
]
point [
x -29.0
y -32.0
z 0.0
]
]
]
]
edge [
source 102
target 44
id 128
label ""
graphics [
type "line"
arrow "last"
width 0.1
Line [
point [
x -19.0
y 21.333
z 0.0
]
point [
x -19.0
y 26.666
z 0.0
]
point [
x -19.0
y 37.333
z 0.0
]
point [
x -19.0
y 42.666
z 0.0
]
]
]
]
edge [
source 45
target 2
id 129
label ""
graphics [
type "line"
arrow "last"
width 0.1
Line [
]
]
]
edge [
source 21
target 34
id 130
label ""
graphics [
type "line"
arrow "last"
width 0.1
Line [
]
]
]
edge [
source 57
target 68
id 131
label ""
graphics [
type "line"
arrow "last"
width 0.1
Line [
point [
x -6.0
y -27.333
z 0.0
]
point [
x -7.0
y -22.666
z 0.0
]
point [
x -7.0
y 26.666
z 0.0
]
point [
x -7.0
y 32.0
z 0.0
]
]
]
]
edge [
source 27
target 56
id 132
label ""
graphics [
type "line"
arrow "last"
width 0.1
Line [
point [
x -21.0
y -22.666
z 0.0
]
point [
x -21.0
y -16.0
z 0.0
]
point [
x -21.0
y 16.0
z 0.0
]
point [
x -21.0
y 21.333
z 0.0
]
]
]
]
edge [
source 79
target 87
id 133
label ""
graphics [
type "line"
arrow "last"
width 0.1
Line [
point [
x -33.0
y -43.333
z 0.0
]
point [
x -31.0
y -38.666
z 0.0
]
point [
x -31.0
y 5.333
z 0.0
]
point [
x -31.0
y 10.666
z 0.0
]
]
]
]
edge [
source 95
target 96
id 134
label ""
graphics [
type "line"
arrow "last"
width 0.1
Line [
]
]
]
edge [
source 15
target 40
id 135
label ""
graphics [
type "line"
arrow "last"
width 0.1
Line [
]
]
]
edge [
source 10
target 68
id 136
label ""
graphics [
type "line"
arrow "last"
width 0.1
Line [
point [
x 17.0
y -48.0
z 0.0
]
point [
x 16.0
y -43.333
z 0.0
]
point [
x 16.0
y 26.666
z 0.0
]
point [
x -7.0
y 32.0
z 0.0
]
]
]
]
edge [
source 48
target 2
id 137
label ""
graphics [
type "line"
arrow "last"
width 0.1
Line [
point [
x -48.0
y -6.666
z 0.0
]
point [
x -48.0
y 0.0
z 0.0
]
point [
x -48.0
y 5.333
z 0.0
]
point [
x -42.0
y 10.666
z 0.0
]
]
]
]
edge [
source 74
target 9
id 138
label ""
graphics [
type "line"
arrow "last"
width 0.1
Line [
]
]
]
edge [
source 35
target 65
id 139
label ""
graphics [
type "line"
arrow "last"
width 0.1
Line [
]
]
]
edge [
source 95
target 13
id 140
label ""
graphics [
type "line"
arrow "last"
width 0.1
Line [
point [
x -16.0
y -27.333
z 0.0
]
point [
x -18.0
y -22.666
z 0.0
]
point [
x -18.0
y 0.0
z 0.0
]
point [
x -18.0
y 5.333
z 0.0
]
]
]
]
edge [
source 90
target 16
id 141
label ""
graphics [
type "line"
arrow "last"
width 0.1
Line [
point [
x -15.0
y -11.333
z 0.0
]
point [
x -15.0
y -6.666
z 0.0
]
point [
x -15.0
y 16.0
z 0.0
]
point [
x -15.0
y 21.333
z 0.0
]
]
]
]
edge [
source 95
target 54
id 142
label ""
graphics [
type "line"
arrow "last"
width 0.1
Line [
point [
x -16.0
y -27.333
z 0.0
]
point [
x -16.0
y -22.666
z 0.0
]
point [
x -25.0
y -16.0
z 0.0
]
]
]
]
edge [
source 65
target 16
id 143
label ""
graphics [
type "line"
arrow "last"
width 0.1
Line [
]
]
]
edge [
source 60
target 90
id 144
label ""
graphics [
type "line"
arrow "last"
width 0.1
Line [
]
]
]
edge [
source 40
target 1
id 145
label ""
graphics [
type "line"
arrow "last"
width 0.1
Line [
point [
x -32.0
y 21.333
z 0.0
]
point [
x -36.0
y 16.0
z 0.0
]
point [
x -36.0
y 0.0
z 0.0
]
point [
x -35.0
y -6.666
z 0.0
]
]
]
]
edge [
source 102
target 53
id 146
label ""
graphics [
type "line"
arrow "last"
width 0.1
Line [
]
]
]
edge [
source 96
target 60
id 147
label ""
graphics [
type "line"
arrow "last"
width 0.1
Line [
]
]
]
edge [
source 87
target 15
id 148
label ""
graphics [
type "line"
arrow "last"
width 0.1
Line [
]
]
]
edge [
source 79
target 1
id 149
label ""
graphics [
type "line"
arrow "last"
width 0.1
Line [
point [
x -33.0
y -43.333
z 0.0
]
point [
x -35.0
y -38.666
z 0.0
]
point [
x -35.0
y -11.333
z 0.0
]
point [
x -35.0
y -6.666
z 0.0
]
]
]
]
edge [
source 62
target 102
id 150
label ""
graphics [
type "line"
arrow "last"
width 0.1
Line [
]
]
]
edge [
source 16
target 41
id 151
label ""
graphics [
type "line"
arrow "last"
width 0.1
Line [
]
]
]
edge [
source 87
target 41
id 152
label ""
graphics [
type "line"
arrow "last"
width 0.1
Line [
point [
x -31.0
y 10.666
z 0.0
]
point [
x -30.0
y 16.0
z 0.0
]
point [
x -30.0
y 21.333
z 0.0
]
point [
x -30.0
y 26.666
z 0.0
]
]
]
]
edge [
source 50
target 41
id 153
label ""
graphics [
type "line"
arrow "last"
width 0.1
Line [
point [
x -2.0
y -32.0
z 0.0
]
point [
x -3.0
y -27.333
z 0.0
]
point [
x -3.0
y 21.333
z 0.0
]
point [
x -30.0
y 26.666
z 0.0
]
]
]
]
edge [
source 0
target 79
id 154
label ""
graphics [
type "line"
arrow "last"
width 0.1
Line [
]
]
]
edge [
source 0
target 85
id 155
label ""
graphics [
type "line"
arrow "last"
width 0.1
Line [
]
]
]
edge [
source 0
target 64
id 156
label ""
graphics [
type "line"
arrow "last"
width 0.1
Line [
]
]
]
edge [
source 0
target 43
id 157
label ""
graphics [
type "line"
arrow "last"
width 0.1
Line [
]
]
]
edge [
source 0
target 32
id 158
label ""
graphics [
type "line"
arrow "last"
width 0.1
Line [
]
]
]
edge [
source 0
target 10
id 159
label ""
graphics [
type "line"
arrow "last"
width 0.1
Line [
]
]
]
edge [
source 0
target 69
id 160
label ""
graphics [
type "line"
arrow "last"
width 0.1
Line [
]
]
]
edge [
source 0
target 59
id 161
label ""
graphics [
type "line"
arrow "last"
width 0.1
Line [
]
]
]
edge [
source 0
target 78
id 162
label ""
graphics [
type "line"
arrow "last"
width 0.1
Line [
]
]
]
edge [
source 0
target 12
id 163
label ""
graphics [
type "line"
arrow "last"
width 0.1
Line [
]
]
]
edge [
source 0
target 8
id 164
label ""
graphics [
type "line"
arrow "last"
width 0.1
Line [
]
]
]
]
