# Supplementary material for: Cloud computing and validation of expandable in silico livers
Source: BMC Syst Biol. 2010 Dec 3;4:168. doi: 10.1186/1752-0509-4-168 (PMC3016276; doi:10.1186/1752-0509-4-168)
Supplement: Additional file 2 — isl-for-bmc. ISL Source Code and enabling documents. [file 1752-0509-4-168-S2.ZIP › isl-for-bmc/isl/src/inputs/close-sinusoid.scm]

(list 
 (cons 'parameterManager
       (make-instance 'ParameterManager
                      #:fixedParam #f
                      #:cycleLimit 50
                      #:showLiveData #t
                      #:showLiveAgg #t
                      #:abmStepsPerCycle 2
                      #:abmNumSinusoids 100
                      #:abmNumChains 50
                      #:abmDirSinRatio 0.6F0
                      #:abmTortSinRatio 0.4F0
                      #:abmDirSinCircMin 30
                      #:abmDirSinCircMax 30
                      #:abmDirSinLenMin 10
                      #:abmDirSinLenMax 20
                      #:abmTortSinCircMin 5
                      #:abmTortSinCircMax 5
                      #:abmTortSinLenMin 20
                      #:abmTortSinLenMax 40
                      #:abmSoluteFraction 0.001F0
                      #:abmPerfusionRate 2500
                      #:abmSoluteScale 5.0D0
                      #:abmDosageParamA 1000
                      #:abmDosageParamB 1
                      #:abmDosageParamC 2
                      #:abmSinusoidTurbo 0.6D0
                      #:abmViewDetails #f
                      #:ecdEpsilon 0.000000000000000000000001D0
                      #:numberOfRuns 10
                      #:currentRun 0
                      #:runFileNameBase results
                     )))
