# Supplementary material for: Cloud computing and validation of expandable in silico livers
Source: BMC Syst Biol. 2010 Dec 3;4:168. doi: 10.1186/1752-0509-4-168 (PMC3016276; doi:10.1186/1752-0509-4-168)
Supplement: Additional file 2 — isl-for-bmc. ISL Source Code and enabling documents. [file 1752-0509-4-168-S2.ZIP › isl-for-bmc/isl/src/inputs/jpet297-fig2-all.csv]

Time	atenolol	atenolol_fit	s_at	s_at_fit	antipyrine	antipyrine_fit	s_an	s_an_fit	prazosin	prazosin_fit	s_pra	s_pra_fit	labetalol	labetalol_fit	s_la	s_la_fit	propranolol	propranolol_fit	s_pro	s_pro_fit	diltiazem	diltiazem_fit	s_d	s_d_fit
0.5	0	8.53142e-16	0	1.66788e-09	0	1.68258e-09	0	-1.28937e-12	0	-5.93361e-17	0	-2.82158e-11	0	6.33919e-16	0.000206453	6.17591e-10	0	-4.14313e-13	0	7.58365e-11	0	1.79621e-12	0	-5.20331e-13
1.5	0	2.88066e-09	0	5.52859e-07	0	1.73997e-06	0	5.56604e-07	0	-1.67986e-08	0	-9.73064e-07	0	-8.70427e-09	0.000371228	-6.6534e-07	0	4.81102e-07	0	6.34975e-07	0	-8.18362e-07	0	6.45418e-07
2.5	0	-2.18612e-07	0	0.000254398	0	0.000237573	0	2.09454e-07	0	1.1447e-07	0	3.39603e-05	0.001902932	-6.97456e-08	0.000232139	0.000166182	0	-3.58136e-07	0	4.6063e-05	0	-8.59893e-07	0	5.88838e-08
3.5	0	-9.36836e-07	0.007352754	0.002916354	0.000778903	0.001792875	0.001291592	5.49921e-05	0.000127794	-8.28369e-07	0.001162364	0.001067056	0.002310514	-8.85783e-07	0.002327686	0.003319062	0.000318274	4.95273e-06	0.001502634	0.001493406	0	2.82862e-05	0	3.84134e-05
4.5	0	4.94214e-06	0.009909166	0.014187449	0.006208969	0.008732804	0.00104416	0.001248221	0.001703915	1.3073e-07	0.007682171	0.009259982	0.001929398	2.69841e-06	0.038872788	0.032926182	0.002968173	0.000230021	0.013257111	0.014408957	0.0008330069	0.000884568	0	0.000975198
5.5	0	6.8904e-05	0.070716048	0.052935334	0.024835874	0.031513064	0.009872212	0.010184629	0.013098849	1.95489e-05	0.046155985	0.044705315	0.007545563	0.000109464	0.12865613	0.146824908	0.007451901	0.00286735	0.04754449	0.06033953	0.004556117	0.004075807	0.006934042	0.008529375
6.5	0	0.000516785	0.271824176	0.135847902	0.088505619	0.074409264	0.052167969	0.040264797	0.02433404	0.000448818	0.14157846	0.125858608	0.02331158	0.001675403	0.215588869	0.311433371	0.01543271	0.01134237	0.109857538	0.14447143	0.005221851	0.006354177	0.042578704	0.035187552
7.5	0.002390946	0.002575733	0.331259425	0.24690043	0.139089796	0.126868383	0.109847988	0.098246545	0.031415938	0.003499315	0.234969288	0.234648438	0.040816438	0.010060718	0.243995552	0.41205121	0.027620694	0.022808512	0.177364809	0.242077113	0.005055417	0.005849896	0.114399104	0.087839661
8.5	0.010583452	0.008918629	0.439903395	0.347816999	0.201237343	0.173296494	0.20677211	0.173646579	0.033226348	0.012382594	0.295873865	0.328595072	0.054917721	0.030019929	0.239545664	0.41180526	0.024782453	0.028197411	0.229327968	0.321156374	0.004868179	0.004462375	0.196257989	0.156681349
9.5	0.032435996	0.022742743	0.441992863	0.408931676	0.235898438	0.203778577	0.274920712	0.245931293	0.035090005	0.025445324	0.325912099	0.378149798	0.06248975	0.054662544	0.223028934	0.351860152	0.020383836	0.024504996	0.256268524	0.363759393	0.003807166	0.003450374	0.240676784	0.221870904
10.5	0.061355895	0.045594702	0.439158053	0.42261611	0.240308223	0.216358423	0.296367764	0.297827781	0.040787472	0.035855378	0.316928052	0.380272275	0.061105559	0.070670652	0.17832845	0.278829194	0.014590535	0.017390633	0.236032537	0.369023086	0.002704544	0.0029211	0.279395843	0.266989329
11.5	0.098222173	0.075914977	0.373630824	0.39796799	0.230862357	0.214202768	0.289654126	0.32207987	0.03237439	0.038856368	0.290397691	0.348803226	0.058673299	0.07253906	0.159647354	0.215976506	0.01187269	0.011904829	0.221716752	0.346162235	0.003099824	0.002654446	0.258249411	0.285801952
12.5	0.131361389	0.109479367	0.328031008	0.350288379	0.215144097	0.202212847	0.282397638	0.320557207	0.030031506	0.035238012	0.244202849	0.301060613	0.056391898	0.064435597	0.133990471	0.168654722	0.010549529	0.008951544	0.185025599	0.307002816	0.002954194	0.002488464	0.252564293	0.281040758
13.5	0.154673113	0.141121448	0.267461555	0.293625541	0.201624569	0.184920414	0.251929087	0.300100885	0.024014556	0.028615385	0.219428355	0.25032805	0.0513924	0.053051193	0.114037217	0.134764072	0.008797234	0.007582034	0.171509603	0.261638257	0.002517306	0.002357101	0.223609248	0.2599418
14.5	0.163287551	0.166485961	0.215702205	0.23775576	0.167430733	0.165673746	0.238533302	0.268646878	0.021778167	0.022053837	0.185654364	0.20417636	0.040496195	0.042655384	0.11442783	0.11066011	0.008046251	0.006908557	0.14062298	0.216959369	0.002205244	0.002240287	0.207809312	0.230307758
15.5	0.167471706	0.183014238	0.192994418	0.188074777	0.13508401	0.146591494	0.215187776	0.232933253	0.019169047	0.016947847	0.156747054	0.165640021	0.037807212	0.034633789	0.091835757	0.0932382	0.006901895	0.006488224	0.116386946	0.176822864	0.001934789	0.002133373	0.18997683	0.198357882
16.5	0.17337875	0.190092226	0.157264093	0.14669484	0.112462446	0.128822723	0.183934943	0.197671481	0.015548227	0.01345344	0.134139391	0.135020903	0.034006641	0.02880791	0.07868867	0.080296802	0.006186673	0.006157125	0.105236167	0.142838012	0.001872377	0.002034714	0.174141977	0.168114153
17.5	0.174750027	0.18861404	0.121973437	0.113707128	0.098642484	0.112866267	0.165968425	0.165612209	0.012087149	0.011205708	0.11633043	0.111337497	0.027519733	0.024557895	0.078804981	0.070378429	0.005507212	0.005863703	0.092832825	0.1151968	0.002018006	0.001943968	0.152516439	0.141649617
18.5	0.171269091	0.180361076	0.097741468	0.088181061	0.085367753	0.098831435	0.1491116	0.137994143	0.011288439	0.009770923	0.099821568	0.093213228	0.021728891	0.021331633	0.063385941	0.062537639	0.005221123	0.005593391	0.080982506	0.093329408	0.001768356	0.001860463	0.129963547	0.119646443
19.5	0.141962422	0.167423244	0.084023838	0.068814283	0.079804162	0.086622257	0.12992592	0.115056659	0.007135145	0.008817074	0.089238468	0.079324674	0.018928749	0.018759425	0.048280942	0.056160943	0.004970795	0.005341537	0.072416169	0.076347559	0.001851573	0.001784196	0.120099651	0.101950604
22	0.111284474	0.126762125	0.045806251	0.039136004	0.051429843	0.062810861	0.08878183	0.075428243	0.007401382	0.007367291	0.05896617	0.056530551	0.013863085	0.01398711	0.041445213	0.044304144	0.004291334	0.004781978	0.050983803	0.049272441	0.001414685	0.001621877	0.074053521	0.072552261
26	0.071992089	0.071159918	0.024011297	0.019843595	0.034127072	0.038546007	0.054202919	0.044894349	0.006549424	0.005904249	0.032787291	0.037340576	0.009408795	0.009097967	0.034951634	0.031973864	0.003933723	0.004061759	0.030242164	0.03010162	0.001352272	0.001429083	0.064977307	0.049788449
30	0.048100209	0.040327899	0.01447679	0.012668302	0.02015133	0.024265882	0.040904607	0.031377582	0.004952004	0.004809345	0.023313486	0.026478411	0.006584833	0.006189751	0.018956367	0.023859218	0.00354035	0.0035107	0.019741832	0.021741008	0.001581118	0.001299874	0.042819069	0.03770929
34	0.03150423	0.025419303	0.009996367	0.009138499	0.013041059	0.015639208	0.028399574	0.023665771	0.003940304	0.003951084	0.017384633	0.019336444	0.004329898	0.004457318	0.01662335	0.018156732	0.003254262	0.003086188	0.016766929	0.016761218	0.001477097	0.001212981	0.029388676	0.029099459
38	0.021114163	0.017750292	0.006202664	0.006967558	0.01011461	0.01036534	0.019010678	0.018356395	0.003674067	0.003276405	0.014243693	0.014335133	0.003287123	0.003419202	0.011757648	0.014015654	0.002932411	0.002755972	0.012365886	0.01319135	0.001206643	0.001156515	0.022504981	0.022372871
45	0.010688935	0.010696104	0.003786585	0.004595209	0.005797263	0.005501363	0.010178127	0.012032119	0.002129894	0.00242152	0.008304025	0.008690921	0.002485192	0.002471267	0.009036926	0.009150216	0.002467517	0.002334847	0.008398888	0.008808001	0.001185839	0.001097027	0.012003631	0.013932036
55	0.00471157	0.005559187	0.003388791	0.002700448	0.003182373	0.002757878	0.00530148	0.006730084	0.001650668	0.001670311	0.004311029	0.004417143	0.001921459	0.001893829	0.002917967	0.005206149	0.001966861	0.00194089	0.005196953	0.005035576	0.000936188	0.001053211	0.006572682	0.006979031
65	0.002478848	0.002937018	0.001927419	0.001660004	0.00201402	0.001694255	0.004412226	0.003844303	0.001171442	0.001234337	0.002477913	0.002323258	0.001323319	0.001597075	0.002494884	0.003082241	0.001859578	0.001673535	0.002870054	0.002933081	0.001061013	0.001025065	0.002800739	0.003488375
75	0.001652566	0.001568279	0.001357945	0.001053523	0.001279626	0.001164616	0.002404283	0.00223729	0.001064947	0.000965193	0.002011479	0.001254921	0	0.001384084	0.001443233	0.001880005	0.001501967	0.00146962	0.002410384	0.001737447	0.000956993	0.001000044	0.001724781	0.001751469
85	0.001019668	0.000845282	0.00057073	0.000685065	0.000834539	0.000843639	0.001951409	0.001323189	0.000851958	0.000785948	0.000509611	0.000692298	0	0.001207999	0.001702511	0.001173461	0.0012874	0.001301233	0.001072648	0.001044329	0.001019405	0.000974566	0.000926542	0.000885262
105	0	0.000250667	0.00029412	0.000305681	0.000623122	0.000473201	0.000309364	0.000481262	0.000585721	0.000557987	0.000307019	0.000221059	0	0.000923634	0.000428899	0.000481385	0.00096555	0.001027736	0.00030295	0.000391031	0.000869755	0.000920066	0.000308408	0.00023096
135	0	4.17203e-05	0.000101311	9.98916e-05	0	0.000215391	0.000110392	0.000113475	0.000319484	0.000355851	0	4.33964e-05	0	0.000617814	0.000261216	0.000138266	0.0006437	0.000720693	0.00014	9.57949e-05	0.000832167	0.000831721	0	3.22454e-05
165	0	7.07767e-06	0	3.50826e-05	0	0.000104039	2.44266e-05	2.84155e-05	0.000239613	0.000230731	0	9.11353e-06	0	0.00041285	0.000147328	4.2606e-05	0.000500656	0.000501917	0	2.48328e-05	0.000769755	0.000740606	0	4.70443e-06
195	0	1.21469e-06	0	1.29317e-05	0	5.23755e-05	0	7.42153e-06	0.000143768	0.00014983	0	2.00384e-06	0	0.000275576	0	1.36288e-05	0.000357611	0.000347166	0	6.70004e-06	0.000690559	0.000651398	0	7.0956e-07
225	0	2.10265e-07	0	4.93503e-06	0	2.71852e-05	0	1.99937e-06	9.58452e-05	9.72194e-05	0	4.55496e-07	0	0.000183741	0	4.60257e-06	0.00025748	0.000238663	0	1.86217e-06	0.000540909	0.00056667	0	1.09802e-07
