# Supplementary material for: Cloud computing and validation of expandable in silico livers
Source: BMC Syst Biol. 2010 Dec 3;4:168. doi: 10.1186/1752-0509-4-168 (PMC3016276; doi:10.1186/1752-0509-4-168)
Supplement: Additional file 2 — isl-for-bmc. ISL Source Code and enabling documents. [file 1752-0509-4-168-S2.ZIP › isl-for-bmc/isl/src/inputs/jpet297-sucrose.csv]

time	s_at	s_an	s_pra	s_la	s_pro	s_d
0.5	0	0	0	0.000206453	0	0
1.5	0	0	0	0.000371228	0	0
2.5	0	0	0	0.000232139	0	0
3.5	0.007352754	0.001291592	0.001162364	0.002327686	0.001502634	0
4.5	0.009909166	0.00104416	0.007682171	0.038872788	0.013257111	0
5.5	0.070716048	0.009872212	0.046155985	0.12865613	0.04754449	0.006934042
6.5	0.271824176	0.052167969	0.14157846	0.215588869	0.109857538	0.042578704
7.5	0.331259425	0.109847988	0.234969288	0.243995552	0.177364809	0.114399104
8.5	0.439903395	0.20677211	0.295873865	0.239545664	0.229327968	0.196257989
9.5	0.441992863	0.274920712	0.325912099	0.223028934	0.256268524	0.240676784
10.5	0.439158053	0.296367764	0.316928052	0.17832845	0.236032537	0.279395843
11.5	0.373630824	0.289654126	0.290397691	0.159647354	0.221716752	0.258249411
12.5	0.328031008	0.282397638	0.244202849	0.133990471	0.185025599	0.252564293
13.5	0.267461555	0.251929087	0.219428355	0.114037217	0.171509603	0.223609248
14.5	0.215702205	0.238533302	0.185654364	0.11442783	0.14062298	0.207809312
15.5	0.192994418	0.215187776	0.156747054	0.091835757	0.116386946	0.18997683
16.5	0.157264093	0.183934943	0.134139391	0.07868867	0.105236167	0.174141977
17.5	0.121973437	0.165968425	0.11633043	0.078804981	0.092832825	0.152516439
18.5	0.097741468	0.1491116	0.099821568	0.063385941	0.080982506	0.129963547
19.5	0.084023838	0.12992592	0.089238468	0.048280942	0.072416169	0.120099651
22	0.045806251	0.08878183	0.05896617	0.041445213	0.050983803	0.074053521
26	0.024011297	0.054202919	0.032787291	0.034951634	0.030242164	0.064977307
30	0.01447679	0.040904607	0.023313486	0.018956367	0.019741832	0.042819069
34	0.009996367	0.028399574	0.017384633	0.01662335	0.016766929	0.029388676
38	0.006202664	0.019010678	0.014243693	0.011757648	0.012365886	0.022504981
45	0.003786585	0.010178127	0.008304025	0.009036926	0.008398888	0.012003631
55	0.003388791	0.00530148	0.004311029	0.002917967	0.005196953	0.006572682
65	0.001927419	0.004412226	0.002477913	0.002494884	0.002870054	0.002800739
75	0.001357945	0.002404283	0.002011479	0.001443233	0.002410384	0.001724781
85	0.00057073	0.001951409	0.000509611	0.001702511	0.001072648	0.000926542
105	0.00029412	0.000309364	0.000307019	0.000428899	0.00030295	0.000308408
135	0.000101311	0.000110392	0	0.000261216	0.00014	0
165	0	2.44266e-05	0	0.000147328	0	0
195	0	0	0	0	0	0
225	0	0	0	0	0	0
