# Supplementary material for: Cloud computing and validation of expandable in silico livers
Source: BMC Syst Biol. 2010 Dec 3;4:168. doi: 10.1186/1752-0509-4-168 (PMC3016276; doi:10.1186/1752-0509-4-168)
Supplement: Additional file 2 — isl-for-bmc. ISL Source Code and enabling documents. [file 1752-0509-4-168-S2.ZIP › isl-for-bmc/isl/src/inputs/jpet301-fig1.csv]

# Sucrose data was taken from Hung et al	JPET297:780-789	2001.
Time	Atenolol-alcohol	Atenolol-ccl4	Atenolol	Diltiazem-alcohol	Diltiazem-ccl4	Diltiazem-normal	Sucrose-with-Atenolol	Sucrose-with-Diltiazem
0.5	0.00000000000000	0.00000000000000	0.00000000000000	0.00000000000000	0.00000000000000	0.00000000000000	0.00000000000000	0.00000000000000
1.5	0.00000000000000	0.00000000000000	0.00000000000000	0.00000000000000	0.00000000000000	0.00000000000000	0.00000000000000	0.00000000000000
2.5	0.00000000000000	0.00000000000000	0.00000000000000	0.00000000000000	0.00000000000000	0.00000046280900	0.00000000000000	0.00000000000000
3.5	0.00000000000000	0.00000263211000	0.00000000000000	0.00226765600000	0.00043386700000	0.00000044957000	0.00735275400000	0.00000000000000
4.5	0.00000494214000	0.00013945000000	0.00000004170850	0.00233006900000	0.00236023800000	0.00001254650000	0.00990916600000	0.00000000000000
5.5	0.00006890400000	0.00247654600000	0.00000085140600	0.00455611700000	0.00723690600000	0.00027040000000	0.07071604800000	0.00693404200000
6.5	0.00051678500000	0.01296396500000	0.00002769550000	0.00522185100000	0.00895502100000	0.00150267800000	0.27182417600000	0.04257870400000
7.5	0.00257573300000	0.03625736200000	0.00028443900000	0.00505541700000	0.00839099300000	0.00353170600000	0.33125942500000	0.11439910400000
8.5	0.00891862900000	0.07849336900000	0.00146081700000	0.00486817900000	0.00754929100000	0.00500500000000	0.43990339500000	0.19625798900000
9.5	0.02274274300000	0.13335008000000	0.00479427800000	0.00380716600000	0.00714145500000	0.00552161200000	0.44199286300000	0.24067678400000
10.5	0.04559470200000	0.17074576100000	0.01257009400000	0.00380716600000	0.00695922900000	0.00551191600000	0.43915805300000	0.27939584300000
11.5	0.07591497700000	0.17512398900000	0.03124068800000	0.00380716600000	0.00589191800000	0.00513606200000	0.37363082400000	0.25824941100000
12.5	0.10947936700000	0.15962128200000	0.07260365900000	0.00380716600000	0.00537995400000	0.00448004000000	0.32803100800000	0.25256429300000
13.5	0.14112144800000	0.14122578100000	0.14195184400000	0.00380716600000	0.00464238000000	0.00379855100000	0.26746155500000	0.22360924800000
14.5	0.16648596100000	0.12662393600000	0.22261589900000	0.00380716600000	0.00508492500000	0.00328717800000	0.21570220500000	0.20780931200000
15.5	0.18301423800000	0.11561194200000	0.28252311300000	0.00380716600000	0.00496344200000	0.00297043400000	0.19299441800000	0.18997683000000
16.5	0.19009222600000	0.10655618400000	0.29923168600000	0.00380716600000	0.00414777100000	0.00278456900000	0.15726409300000	0.17414197700000
17.5	0.18861404000000	0.09842037700000	0.27450214400000	0.00380716600000	0.00391348300000	0.00266574700000	0.12197343700000	0.15251643900000
18.5	0.18036107600000	0.09078605900000	0.22693013400000	0.00380716600000	0.00382670900000	0.00257675200000	0.09774146800000	0.12996354700000
19.5	0.16742324400000	0.08353814400000	0.17635754000000	0.00380716600000	0.00288829300000	0.00250161800000	0.08402383800000	0.12009965100000
22	0.12676212500000	0.06710391200000	0.09365601900000	0.00380716600000	0.00249654900000	0.00234344400000	0.04580625100000	0.07405352100000
26	0.07115991800000	0.04607230000000	0.05326987900000	0.00380716600000	0.00257506600000	0.00214756600000	0.02401129700000	0.06497730700000
30	0.04032789900000	0.03105338900000	0.03505296200000	0.00380716600000	0.00264077800000	0.00200556500000	0.01447679000000	0.04281906900000
34	0.02541930300000	0.02080542100000	0.02230870800000	0.00380716600000	0.00251971600000	0.00190373900000	0.00999636700000	0.02938867600000
38	0.01775029200000	0.01400704100000	0.01393304200000	0.00380716600000	0.00251643000000	0.00183112100000	0.00620266400000	0.02250498100000
45	0.01069610400000	0.00728763000000	0.00617518800000	0.00380716600000	0.00268627000000	0.00174979600000	0.00378658500000	0.01200363100000
55	0.00555918700000	0.00329321000000	0.00218353300000	0.00380716600000	0.00260362500000	0.00168795600000	0.00338879100000	0.00657268200000
65	0.00293701800000	0.00175914900000	0.00093692900000	0.00380716600000	0.00261685100000	0.00164994100000	0.00192741900000	0.00280073900000
75	0.00156827900000	0.00104750000000	0.00046703100000	0.00380716600000	0.00256520800000	0.00161832800000	0.00135794500000	0.00172478100000
85	0.00084528200000	0.00065669600000	0.00025268200000	0.00380716600000	0.00265611000000	0.00158562600000	0.00057073000000	0.00092654200000
105	0.00025066700000	0.00027100600000	0.00008129320000	0.00380716600000	0.00231685100000	0.00151022400000	0.00029412000000	0.00030840800000
135	0.00004172030000	0.00007354090000	0.00001611040000	0.00380716600000	0.00216933600000	0.00137543200000	0.00010131100000	0.00000000000000
165	0.00000707767000	0.00002008660000	0.00000348662000	0.00380716600000	0.00176150100000	0.00122675400000	0.00000000000000	0.00000000000000
195	0.00000121469000	0.00000553082000	0.00000086494600	0.00380716600000	0.00137102100000	0.00107544900000	0.00000000000000	0.00000000000000
225	0.00000021026500	0.00000154365000	0.00000025612700	0.00380716600000	0.00149250300000	0.00092920900000	0.00000000000000	0.00000000000000
