# Supplementary material for: Cloud computing and validation of expandable in silico livers
Source: BMC Syst Biol. 2010 Dec 3;4:168. doi: 10.1186/1752-0509-4-168 (PMC3016276; doi:10.1186/1752-0509-4-168)
Supplement: Additional file 2 — isl-for-bmc. ISL Source Code and enabling documents. [file 1752-0509-4-168-S2.ZIP › isl-for-bmc/isl/src/inputs/lobule.ls]

# file generated automatically by the IPRL - Wed_Dec_10_18:02:53_2003
# nodes per zone
45 20 5 
# edges
10 45 0 
0 5 20 
0 0 0 
