# Supplementary material for: Cloud computing and validation of expandable in silico livers
Source: BMC Syst Biol. 2010 Dec 3;4:168. doi: 10.1186/1752-0509-4-168 (PMC3016276; doi:10.1186/1752-0509-4-168)
Supplement: Additional file 2 — isl-for-bmc. ISL Source Code and enabling documents. [file 1752-0509-4-168-S2.ZIP › isl-for-bmc/isl/src/inputs/sinusoid-fixed-sintype.scm]

(list 
 (cons 'parameterManager
       (make-instance 'ParameterManager
                      #:fixedParam #t
                      #:cycleLimit 50
                      #:showLiveData #t
                      #:showLiveAgg #t
                      #:abmStepsPerCycle 2
                      #:abmNumSinusoids 50
                      #:abmNumChains 25
                      #:abmDirSinRatio 0.6F0
                      #:abmTortSinRatio 0.4F0
                      #:abmDirSinCircMin 10
                      #:abmDirSinCircMax 20
                      #:abmDirSinLenMin 10
                      #:abmDirSinLenMax 20
                      #:abmTortSinCircMin 5
                      #:abmTortSinCircMax 15
                      #:abmTortSinLenMin 20
                      #:abmTortSinLenMax 50
                      #:abmSoluteFraction 0.001F0
                      #:abmPerfusionRate 2500
                      #:abmDosageParamA 1000
                      #:abmDosageParamB 1
                      #:abmDosageParamC 3
                      #:abmSinusoidTurbo 0.9D0
                      #:abmViewDetails #f
                      #:ecdEpsilon 0.000000000000000000000001D0
                      #:numberOfRuns 5
                      #:runFileNameBase results
                     )))
