# Supplementary material for: Cloud computing and validation of expandable in silico livers
Source: BMC Syst Biol. 2010 Dec 3;4:168. doi: 10.1186/1752-0509-4-168 (PMC3016276; doi:10.1186/1752-0509-4-168)
Supplement: Additional file 2 — isl-for-bmc. ISL Source Code and enabling documents. [file 1752-0509-4-168-S2.ZIP › isl-for-bmc/isl/src/inputs/suc-mid-wlh.csv]

Time	inj-1	inj-2	inj-3	inj-4
0.5	0	0	0	0
1.5	0	0	0	0
2.5	0	0	0	0
3.5	0.00133888774935715	0	0	0.00203037831195002
4.5	0.00242458334908624	0	0	0.00165518356647661
5.5	0.00216553058679004	0.000188028387705585	0	0.0018799129493075
6.5	0.00164446054995303	0.00088889337983779	0.00108480122110704	0.00177831115936863
7.5	0.00190693390330069	0.00538542787860918	0.00188300427525268	0.00537053715619039
8.5	0.00538818343605941	0.030171945396687	0.0115571884655207	0.0228068680643014
9.5	0.0236701024090233	0.0599323812479101	0.0376465519584608	0.0478822759244265
10.5	0.0556252640116357	0.101861424641996	0.0743758608917252	0.0308607472392227
11.5	0.124778441141114	0.134859412134671	0.113351554429505	0.11615286679655
12.5	0.141525198850189	0.158806997767342	0.157333739557187	0.129856192956526
13.5	0.163101147005696	0.181756523569815	0.187264052464078	0.146483799447687
14.5	0.169671418297314	0.182536952534343	0.201389576639114	0.136825817436697
15.5	0.175060901557973	0.180799415784232	0.204010665560859	0.134097206654356
16.5	0.158653466481201	0.161379956227607	0.203766693462418	0.119735406182043
17.5	0.122743189465503	0.154817098563384	0.194967126228826	0.114135468543781
18.5	0.0910274692364923	0.138842290988124	0.174512137235737	0.102922462527455
19.5	0.0696822969572564	0.132436221151857	0.162969034706466	0.0951740344964391
22	0.0607401878305652	0.0968921865425213	0.127075675453899	0.0792214771858888
26	0.0555158050979894	0.0644839084923079	0.082580688594777	0.0647565681174307
30	0.053960348327195	0.0444232569228477	0.0571514307417704	0.0546919636886556
34	0.0485592350569611	0.0324371784931277	0.035677282831797	0.0435239466005021
38	0.0457655243255431	0.0237728959109257	0.0223886289868857	0.030617075149793
45	0.0368405181541091	0.0140742816875804	0.0127834935037237	0.0294548970483524
55	0.0311438658170303	0.00808358258955553	0.00458050709952802	0.0189593460444553
65	0.0213413640211986	0.00672631482515928	0.00294819566354161	0.0173871013967572
75	0.0102609294085465	0.00631796443742282	0.00190417921209853	0.0124385345558574
85	0.0127264914384291	0.00327815266854224	0.000971561341453162	0.00956591615175943
105	0.0071949396294334	0.00159092843038758	0	0.00599801431227473
135	0.00306993486079247	0.00177813777720086	0	0.00326208475692929
165	0.00249983635221806	0.000314394696804547	0	0.00236618083801917
195	0.00146476550005038	0.000180738923764043	0	0.0013374627148881
