# Supplementary material for: Cloud computing and validation of expandable in silico livers
Source: BMC Syst Biol. 2010 Dec 3;4:168. doi: 10.1186/1752-0509-4-168 (PMC3016276; doi:10.1186/1752-0509-4-168)
Supplement: Additional file 2 — isl-for-bmc. ISL Source Code and enabling documents. [file 1752-0509-4-168-S2.ZIP › isl-for-bmc/isl/src/inputs/sustained-trickle.scm]

(list 
 (cons 'parameterManager
       (make-instance 'ParameterManager
                      #:fixedParam #f
                      #:cycleLimit 100
                      #:showLiveData #f
                      #:showLiveAgg #t
                      #:artStepsPerCycle 2
                      #:artNumSinusoids 100
                      #:artNumChains 50
                      #:artDirSinRatio 0.75F0
                      #:artTortSinRatio 0.25F0
                      #:artDirSinCircMin 30
                      #:artDirSinCircMax 30
                      #:artDirSinLenMin 5
                      #:artDirSinLenMax 20
                      #:artTortSinCircMin 5
                      #:artTortSinCircMax 5
                      #:artTortSinLenMin 30
                      #:artTortSinLenMax 150
                      #:artSoluteConc 0.001F0
                      #:artPerfusionRate 2500
                      #:artSoluteScale 5.5D0
                      #:artDosageParamA 1000
                      #:artDosageParamB 1
                      #:artDosageParamC 2
                      #:artSinusoidTurbo 0.6D0
                      #:artViewDetails #f
                      #:ecdEpsilon 0.000000000000000000000001D0
                      #:numberOfRuns 30
                      #:currentRun 0
                      #:runFileNameBase run
                     )))
