# Supplementary material for: Cloud computing and validation of expandable in silico livers
Source: BMC Syst Biol. 2010 Dec 3;4:168. doi: 10.1186/1752-0509-4-168 (PMC3016276; doi:10.1186/1752-0509-4-168)
Supplement: Additional file 2 — isl-for-bmc. ISL Source Code and enabling documents. [file 1752-0509-4-168-S2.ZIP › isl-for-bmc/isl/src/parallel/Handler.m]

/** 
 *
 * Copyright 2003-2010 - Regents of the University of California, San
 * Francisco.
 *
 * This program is distributed in the hope that it will be useful, but
 * WITHOUT ANY WARRANTY; without even the implied warranty of
 * MERCHANTABILITY or FITNESS FOR A PARTICULAR PURPOSE.
 *
 */
#import "Handler.h"

//
// operators
//
void MAX_SIMILARITY(struct payload *a, struct payload *b, int *len, MPI_Datatype *type)
{
  int i;
  for(i = 0; i < *len; i++)
    {
      if(a->similarity > b->similarity) *b = *a;
      a++;
      b++;
    }
}

void MIN_SIMILARITY(struct payload *a, struct payload *b, int *len, MPI_Datatype *type)
{
  int i;
  for(i = 0; i < *len; i++)
    {
      if(a->similarity < b->similarity) *b = *a;
      a++;
      b++;
    }
}

void MAX_EXEC_TIME(struct payload *a, struct payload *b, int *len, MPI_Datatype *type)
{
  int i;
  for(i = 0; i < *len; i++)
    {
      if(a->exetime > b->exetime) *b = *a;
      a++;
      b++;
    }
}
