# Supplementary material for: Cloud computing and validation of expandable in silico livers
Source: BMC Syst Biol. 2010 Dec 3;4:168. doi: 10.1186/1752-0509-4-168 (PMC3016276; doi:10.1186/1752-0509-4-168)
Supplement: Additional file 2 — isl-for-bmc. ISL Source Code and enabling documents. [file 1752-0509-4-168-S2.ZIP › isl-for-bmc/isl/src/ParallelCLOH.m]

/** 
 *
 * Copyright 2003-2010 - Regents of the University of California, San
 * Francisco.
 *
 * This program is distributed in the hope that it will be useful, but
 * WITHOUT ANY WARRANTY; without even the implied warranty of
 * MERCHANTABILITY or FITNESS FOR A PARTICULAR PURPOSE.
 *
 */
#import "ParallelCLOH.h"

@implementation ParallelCLOH
+ createBegin: aZone
{
  ParallelCLOH *args = [super createBegin: aZone];
  [args addOption: "parallel-level" key: 'P' arg: "LEVEL" flags: 0 doc: "set parallelism level; 0 for group level and 1 for experiment level" group: 5];
  return args;
}
- (int) parseKey: (int) key arg: (const char*) arg
{
  int retVal;
  if (key == 'P') { 
    pLevel = [Parallelism getParallelLevel: arg];
    retVal = 0;
  } else {
    retVal = [super parseKey: key arg: arg];
  }
  return retVal;
}
- (int) getParallelLevelArg
{
  return pLevel;
}

@end
