# Supplementary material for: Cloud computing and validation of expandable in silico livers
Source: BMC Syst Biol. 2010 Dec 3;4:168. doi: 10.1186/1752-0509-4-168 (PMC3016276; doi:10.1186/1752-0509-4-168)
Supplement: Additional file 2 — isl-for-bmc. ISL Source Code and enabling documents. [file 1752-0509-4-168-S2.ZIP › isl-for-bmc/isl/src/ParallelEA.h]

/** 
 *
 * Copyright 2003-2010 - Regents of the University of California, San
 * Francisco.
 *
 * This program is distributed in the hope that it will be useful, but
 * WITHOUT ANY WARRANTY; without even the implied warranty of
 * MERCHANTABILITY or FITNESS FOR A PARTICULAR PURPOSE.
 *
 */
#import "ExperAgent.h"
@interface ParallelEA : ExperAgent
{
  int rank; // processor id
  int np; // number of processors
  int pLevel; // parallelization level
  int totalRuns; // total number of Monte-Carlo runs in EXPERIMENTAL_LEVEL
}
- (void) setRank: (int) rk;
- (void) setNumberOfProcessors: (int) size;
- (void) setParallelLevel: (int) level;
- (id <Map>) collectLocalResults: (id <Map>) inputMap;
@end
