# Supplementary material for: Cloud computing and validation of expandable in silico livers
Source: BMC Syst Biol. 2010 Dec 3;4:168. doi: 10.1186/1752-0509-4-168 (PMC3016276; doi:10.1186/1752-0509-4-168)
Supplement: Additional file 2 — isl-for-bmc. ISL Source Code and enabling documents. [file 1752-0509-4-168-S2.ZIP › isl-for-bmc/isl/src/readme]

                     The Liver Project Framework

                           Glen E. Ropella
                       <gepr@tempusdictum.com>

   This readme only contains information important to using the
framework.  For help understanding what the code is and does, please
use the more complete explanatory documentation provided elsewhere.


   I. The Parameters
  II. Manifest
 III. Modeling Notes


  I. The Parameters
-------------------

The parameters for the framework are specified in the file "liver.scm".
Some parameters control the execution environment, some control the 
experiment, and some control the parameters specific to the 3 models.

Here is a list of the parameters and brief descriptions of what they do.

#:fixedParam #f

   Fixes the seed for the pseudo-RNGs that have been deemed fixable.
   This is used for repeatibility studies, debugging, and to limit which
   features of the models are stochastic.

#:cycleLimit 200

   Provides the simulation with an artificial stopping criterion so
   that it won't run forever.

#:showLiveData #f

   Allows a line graph widget to show itself and plot the data being
   observed from the models as they run.  It only shows the current
   run.

#:showLiveAgg #t

   Allows a line graph widget to show itself and plot the results from
   each individual run, retaining all the plots from the previous runs.
   It shows all runs on the same plot.

#:monteCarloRuns 10

   The number of runs in a monte-carlo set.  Aggregate measures for the
   whole system are calculated at the end of all monte-carlo runs.

#:currentRun 0

   Designates which run the system is currently evaluating.  It is not
   really a parameter, but an observable.  It's presence here is to 
   minimize the difference between the state of the parameter manager
   and the parameter list required to initialize the parameter manager.

#:runFileNameBase run

   Sets the base filename for the data from each run.  The files will 
   be ./output/run_MCSET_RUN.csv, where MCSET is the monte-carlo set and
   RUN is the monte-carlo run number for the current run.

#:similarityMeasure global_sd

   Specifies which similarity measure to use.  At the moment, only global_sd
   is available.

#:nominalProfile dat

   Specifies which model to use as the nominal for use in calculating 
   similarity between the experimental and nominal models.

#:experimentalProfile art

   Specifies which model to use as the experimental for use in calculating
   similarity between the experimental and nominal models.

#:artStepsPerCycle 2

   Parametrizes the granularity of time for the actors in the
   articulated model.  The data has a "sampling rate" that provides a
   default time scale for it.  To go finer would require interpolation
   between the data points.  The Ref model is a time-reversible,
   continuous function, which allows sampling at any frequency.  The
   Art needs a similar flexibility.

#:artGraphInputFile ""

   Specifies the file to read if the SS graph is to be specified by 
   an explicit graph.  The format for this file is GML.

#:artGraphSpecFile lobule

   Specifies the base file name (extension .ls) to be used if the
   graph is to be specified according to the Lobule Specification.
   A Lobule Specification consists of a 2x2 matrix, where the entries
   in the first row represent the number of nodes in each acinal _zone_.
   If there are columns, then there are 3 zones.  The subsequent rows
   specify the number of intra- and inter-zone edges (which connect
   nodes).  For example:

      30 20 3 
      15 25 2 
      0 10 17 
      0 0 0 

   represents a graph with 30 zone I nodes, 20 zone II nodes, and 
   3 zone III nodes.  There would be 15 intra-zone edges for zone
   I, 10 for zone II, and 0 for zone III.  There would be 25 inter-
   zone edges from zone I to zone II and 2 from zone I to zone III.
   There would be 0 edges from zone II back to zone I and 17 edges
   from zone II to zone III.

#:artGraphSpecIterates 1

   Tells the ISL framework to modify the lobule specification and
   run a monte-carlo set (consisting of N monte-carlo runs) for each
   different lobule spec.  With it set to 1, it will only run 1 set
   and will provide 1 set of outputs.  Set to 5, it will run the 
   first run using the current contents of lobule.ls.  It will run
   4 more sets, slightly modifying the lobule specification each
   time, resulting in 5 sets of output.

#:artDirSinRatio 0.87F0

   Specifies the percentage of type A ("direct") sinusoidal segments
   in the SS population.

#:artTortSinRatio 0.13F0

   Specifies the percentage of type B ("tortuous") SSes in the 
   population.

#:artDirSinCircMin 50
#:artDirSinCircMax 50
#:artTortSinCircMin 4
#:artTortSinCircMax 4

   Sets the upper and lower bounds for a pseudo-RNG using the Uniform
   distribution to choose a circumference for each SS.

#:artDirSinLenAlpha 2.0F0
#:artDirSinLenBeta 0.220F0
#:artDirSinLenShift 0.0F0
#:artTortSinLenAlpha 10.0F0
#:artTortSinLenBeta 0.093F0
#:artTortSinLenShift -40.0F0

   Sets the parameters for a pseudo-RNG using a modified form of 
   the Gamma distribution.  The modification consists of a left-
   right shift of the distribution, allowing the user to clip off
   the front.

#:artSinusoidTurbo 0.35D0

   The complement of the amount of turbulence allowed in any given
   sinusoid.  Lower turbo means more tendency of any one Solute to
   wander sideways or backwards.  Higher Turbo means a stronger flow
   from the input to the output of the sinusoid.

#:artCoreFlowRate 3

   The number of places a Solute in the core of the SinusoidalSpace
   will advance per cycle when it is told to advance by the sinusoidal
   segment physical flow method: [Sinusoid -stepPhysics].

#:artS2EJumpProb 0.2F0
#:artE2SJumpProb 0.5F0
#:artE2DJumpProb 0.2F0
#:artD2EJumpProb 0.5F0

   The threshholds against which a pseudo-random number draw is
   compared when determining whether a Solute will move from one grid
   space to another.  E.g. A Solute particle in the rim of the
   SinusoidalSpace may stay where it is, move to any of the 8 grid
   points in its Moore neighborhood, jump to the core, or jump to the
   ESpace.  Movement from the SinusoidalSpace to the ESpace is
   governed by artS2EJumpProb.  Similarly, movement from the
   DisseSpace to the ESpace is governed by artD2EJumpProb.

#:artECDensity 0.60F0

   Specifies how dense to make the endothelial wall, given that
   the number of grid points in the endothelial space is set by
   the geometry parameters of the SS, this specifies the percentage
   of those grid points that will index an endothelial cell.

#:artHepDensity 0.95F0

   Specifies how many hepatocytes populate the space of Disse, given
   that the number of grid points in the space of Disse is set by
   the geometry parameters of the SS, this specifies the percentage
   of those grid points that will index a hepatocyte.

#:artBindersPerCellMin 10
#:artBindersPerCellMax 70

   Specifies the min and max for a uniformly distributed pseudo-RNG
   which sets the number of Binders within each cell.

#:artMetabolizationProb 0.20F0

   Specifies the probability that a bound solute will be metabolized
   by an Enzyme.  An Enzyme is a type of Binder.

#:artEnzymeInductionWindow 20

   The number of cycles relevant to Solute/Enzyme interactions used to
   determine whether an Enzyme will signal its parent Cell to induce
   the creation of more Enzymes.

#:artEnzymeInductionThreshold 1

   The number of Solute/Enzyme interactions within
   artEnzymeInductionWindow required to cause an Enzyme to send a
   request to its parent Cell for the creation of a new Enzyme.  This
   threshhold is Cell-specific.

#:artEnzymeInductionRate 0.50F0

   The number of Enzymes that can be produced by a Cell per cycle.  If
   a Cell receives 1 request for a new Enzyme and the induction rate
   is 0.5, the Cell will require 2 cycles to create that 1 Enzyme.  If
   the rate is 5.0, the Cell will be able to create 5 new Enzymes in
   any 1 cycle.

#:artSoluteBindingProb 0.50F0

   Specifies the probability that, when in close proximity, a Binder
   and a Solute will attach to one another.

#:artSoluteBindingCycles 30

   Specifies the number of model cycles a Binder will hold a Solute.

#:artSoluteScale 7.5D0

   Specifies the number of solute particles being represented by 
   one Solute object.  Since everything in the model is normalized,
   this amounts to a magnitude factor on the output fraction.

#:artBolusStartTime 6

   Dictates when to let solute flow into the lobule.

#:artDosageParamA 2000

   Parameter (a) of the dosage function:

               b^c * t^(c-1) * exp(-b*t)
       d = a * -------------------------
                     (c-1)! 

   Parameter (a) simply raises the amplitude of the function.

#:artDosageParamB 1

   Parameter (b) of the dosage function.  It and (c) provide the
   position of the impulse on the independent axis and the intensity
   of the impulse.

#:artDosageParamC 2

   Parameter (c) of the dosage function.

#:artViewDetails 0

   An observability parameter.  When set to a high number, extra
   output goes into the "monitor.log" file to see the dynamics of the
   ABM.

#:refTimeStart 7.0D0

   Specifies the time to begin integrating the reference model.

#:refTimeIncrement 0.1D0

   The integration step for the reference model.

#:ref_k1 0.03D0
#:ref_k2 0.01D0
#:ref_ke 0.1D0
#:refDispersionNum 0.265D0
#:refExpTransitTime 6.35D0
#:refBolusMass 1.0D0
#:refPerfusateFlow 0.312D0
#:refMainDivertRatio 0.00654D0
#:refSecDivertRatio 0.0248D0

   The parameters for the differential equations in the reference
   model.  See Hung, et al. for details.

#:refEpsilon 0.000000000000000000000001D0

   A stopping criterion for the ECD model.  When the solute fraction
   exiting the ECD model goes below this value, the ECD model stops.

#:datInterpolate #t

   Specifies whether to interpolate between observations of the 
   in vitro data.


 II. Manifest
-------------


ExperAgent.[hm] - Experiment manager
sinusoid.scm - Experiment setup for Experiment manager
ChangeLog - Master ChangeLog
Makefile - Build
artModel - Articulated Model
datModel - Data Model
refModel - Reference Model
modelUtils - Linked in generically usable code
inputs - Input data for experiments
outputs - Output data from experiments
tools - Misc. scripts


III. Modeling Notes
-------------------

o Carrying Capacity (CC) is de-coupled from Perfusion Rate (PR) as
  independent parameters even though a prescriptive model would dictate:

      PR = F(CC)

o Dosage is de-coupled from PR even though a prescriptive model would
  dictate:

      D = F(PR)

o Lag Time:

     It seemss like "lag time" is a combination of the following
     three factors:

     1) a delay in injection time,
     2) a delay in the time between the solute hitting the portal vein
        and hitting the sinusoids (i.e. it should spend some time in 
        the portal vein),
     3) a delay in the time between the solute hitting the hepatic vein
        and registering in the collector.

     Right now, all these things are instantaneous in our model.  Dosage
     begins per the dosage function.  If the dosage function says start
     immediately, then it starts immediately.  If the dosage function has
     a lag, then (1) lags.

     The only situation where solute "hangs out" in the portal vein is
     if the carrying capacity of the sinusoids is too small to let *all*
     of the solute in for any 1 step.  

     The only situation where solute "hangs out" in the hepatic vein 
     is if the flux capacity out of the hepatic vein is too small to 
     let all the solute go out.

     I have these options:
     a) install parameters that specify delays for (1-3) so that "lag time"
        is mostly prespecified - the only contribution arising from 
        the dispersion in sinusoids and the delay caused by limitations
        on the flux of the portal and hepatic veins,
     b) I can install a parameter that specifies a delay for (1) and 
        "lag time" the rest of "lag time" arises from the portal and
        hepatic vein fluxes and dispersion in the sinusoids, or
     c) I can install a parameter for delay for (1), and add some 
        kind of dynamics to the portal and hepatic veins so that 
        solute floats around in them rather than going straight 
        through instantaneously.

     (a) is the worst option as it worsens the over-fitting situation, 
     though it's a good compromise between (b) and (c).  (b) is the
     easiest and is probably good enough.  (c) is the Right Thing to
     do, though it's the hardest.

     I'm opting for (b) for the moment.

o When running a test build, I noticed that 2 solute particles were
  being created and pumped into the liver even before the bolus injection
  started. (Unnoticable when we didn't have the bolusStartTime parameter.)
  This is because the ArtModel schedule is *Randomized*, which means that
  in one set of conditions, it runs in one order and in another it runs
  differently.  So, I ran the sim with the --varyseed option and the anomaly
  went away.

  This is yet another example of how Swarm's logical concurrency
  abstraction helps clarify and specify assumptions being used in
  models.  When the bolus happens is not really concurrent with the
  initial set of events in the ArtModel schedule.
