# Supplementary material for: Cloud computing and validation of expandable in silico livers
Source: BMC Syst Biol. 2010 Dec 3;4:168. doi: 10.1186/1752-0509-4-168 (PMC3016276; doi:10.1186/1752-0509-4-168)
Supplement: Additional file 2 — isl-for-bmc. ISL Source Code and enabling documents. [file 1752-0509-4-168-S2.ZIP › isl-for-bmc/isl/src/refModel/ConvectionDispersion.cc]

/** 
 *
 * Copyright 2003-2010 - Regents of the University of California, San
 * Francisco.
 *
 * This program is distributed in the hope that it will be useful, but
 * WITHOUT ANY WARRANTY; without even the implied warranty of
 * MERCHANTABILITY or FITNESS FOR A PARTICULAR PURPOSE.
 *
 */
#include <math.h>
#include "ConvectionDispersion.h"

double ConvectionDispersion::ecd(double z, double t) {
  // Eq (11), = inv laplace Eq (10)  
  double c_f_p = 0;

  double first_term = (this->M/this->Q) * (z * sqrt(this->T) / (2 * this->L)) * exp( (z / (2 * this->D * this->L)) - (t * (this->k_2 + this->k_e))   );

  // Now, integrate the exp*j_0 function, and find derivative with respect to t.
  // Essentially, the expression is (d/dt) INTEGRAL_0^t  {  f(u,t) } du
  //   Numerically, this is (INTEGRAL_t^{t+delta} { f(u,t) } du) / delta
  //   So, choose a small delta (~.01), and then choose even smaller du (~.0005)
  double delta = .01;
  double du = .0005;
  double int_sum = 0;
  for (double u_int = (t + du); u_int < (t + delta); u_int += du) {
    double int_value = this->integrand(z, u_int, t) * du;
    int_sum += int_value;
  }
  double second_term = (int_sum / delta); 

  return (first_term * second_term);
}


double ConvectionDispersion::integrand(double z, double u, double t) {
  double numerator = exp((u * (this->k_2 + this->k_e + this->k_1)) - (((z * z) + pow(u * this->v, 2) )/(4 * this->D * u * z * this->v)));
  double denominator = sqrt(this->D * PI * pow(u, 3));
  double bessel_substrate = 2 * sqrt(this->k_2 * this->k_2 * ((u*u) - (t * u)));
  double bessel_value = j0(bessel_substrate);

  return (numerator * bessel_value / denominator);
}
