# Supplementary material for: Cloud computing and validation of expandable in silico livers
Source: BMC Syst Biol. 2010 Dec 3;4:168. doi: 10.1186/1752-0509-4-168 (PMC3016276; doi:10.1186/1752-0509-4-168)
Supplement: Additional file 2 — isl-for-bmc. ISL Source Code and enabling documents. [file 1752-0509-4-168-S2.ZIP › isl-for-bmc/isl/src/refModel/ConvectionDispersion.h]

/** 
 *
 * Copyright 2003-2010 - Regents of the University of California, San
 * Francisco.
 *
 * This program is distributed in the hope that it will be useful, but
 * WITHOUT ANY WARRANTY; without even the implied warranty of
 * MERCHANTABILITY or FITNESS FOR A PARTICULAR PURPOSE.
 *
 */
#ifndef FILE_CONVECTION_DISPERSION
#define FILE_CONVECTION_DISPERSION

#include "Model.h"
#include <complex>

class ConvectionDispersion : public Model {
 private:
  double L;
  double v;
 public:
  double ecd(double z, double t);
  double integrand(double z, double u, double t);

  void setL(double L) { this->L = L; }
  double getL() { return this->L; }
  void setV(double v) { this->v = v; }
  double getV() { return this->v; }
};

#endif
