# Supplementary material for: Cloud computing and validation of expandable in silico livers
Source: BMC Syst Biol. 2010 Dec 3;4:168. doi: 10.1186/1752-0509-4-168 (PMC3016276; doi:10.1186/1752-0509-4-168)
Supplement: Additional file 2 — isl-for-bmc. ISL Source Code and enabling documents. [file 1752-0509-4-168-S2.ZIP › isl-for-bmc/isl/src/refModel/ExtendedConvectionDispersion.h]

/** 
 *
 * Copyright 2003-2010 - Regents of the University of California, San
 * Francisco.
 *
 * This program is distributed in the hope that it will be useful, but
 * WITHOUT ANY WARRANTY; without even the implied warranty of
 * MERCHANTABILITY or FITNESS FOR A PARTICULAR PURPOSE.
 *
 */
#ifndef FILE_EXTENDED_CONVECTION_DISPERSION
#define FILE_EXTENDED_CONVECTION_DISPERSION

#include <iostream>

#define INTEGRATION_DW .01
#define INTEGRATION_INFINITY 10

#include "Model.h"

class ExtendedConvectionDispersion : public Model {
 private:
  std::complex <double> a;
  std::complex <double> b;
 public:
  double ecd(double z, double t);
  double ecd(double t);
  void setA(std::complex<double> a) { this->a = a; }
  void setB(std::complex<double> b) { this->b = b; }

  std::complex<double> l_ecd(std::complex <double> s); // laplace version of ext c-d model
  std::complex<double> g(std::complex<double> s);
};

#endif
