# Supplementary material for: Cloud computing and validation of expandable in silico livers
Source: BMC Syst Biol. 2010 Dec 3;4:168. doi: 10.1186/1752-0509-4-168 (PMC3016276; doi:10.1186/1752-0509-4-168)
Supplement: Additional file 2 — isl-for-bmc. ISL Source Code and enabling documents. [file 1752-0509-4-168-S2.ZIP › isl-for-bmc/isl/src/refModel/Makefile.ecd]

all: liver_model

liver_model: liver_model.o Model.h ConvectionDispersion.o ExtendedConvectionDispersion.o
	g++ -g -o liver_model liver_model.o ConvectionDispersion.o ExtendedConvectionDispersion.o -I.

liver_model.o: liver_model.cc
	g++ -g -c liver_model.cc -I.

ConvectionDispersion.o: Model.h ConvectionDispersion.cc ConvectionDispersion.h	
	g++ -g -c ConvectionDispersion.cc -I.

ExtendedConvectionDispersion.o: Model.h ExtendedConvectionDispersion.cc ExtendedConvectionDispersion.h	
	g++ -g -c ExtendedConvectionDispersion.cc -I.

clean:
	rm liver_model liver_model.o ConvectionDispersion.o ExtendedConvectionDispersion.o
