# Supplementary material for: Cloud computing and validation of expandable in silico livers
Source: BMC Syst Biol. 2010 Dec 3;4:168. doi: 10.1186/1752-0509-4-168 (PMC3016276; doi:10.1186/1752-0509-4-168)
Supplement: Additional file 2 — isl-for-bmc. ISL Source Code and enabling documents. [file 1752-0509-4-168-S2.ZIP › isl-for-bmc/isl/src/trace/gastex.h]

/*
 * gastex?
 *
 * Copyright 2003-2008 - Regents of the University of California, San Francisco.
 *
 * This program is distributed in the hope that it will be useful, but
 * WITHOUT ANY WARRANTY; without even the implied warranty of
 * MERCHANTABILITY or FITNESS FOR A PARTICULAR PURPOSE.
 *
 */
#import <objectbase/Swarm.h>
//#import <objectbase/SwarmObject.h>
#import "../RootObject.h"
#import <graph/DiGraph.h>
#import <simtools.h>
#import <Vector.h>

// #define BUFSIZE INT_MAX
#define BUFSIZE 10240
#define NUMBER_OF_ZONES 3
#define SPACE_WIDTH 200
#define SPACE_HEIGHT 260

#define FOCUS_VIS_MODE 0
#define NON_FOCUS_VIS_MODE 1

@interface gastex : RootObject
{
	enum {FALSE, TRUE} boolean;
	int nodesOfZone[NUMBER_OF_ZONES];
	int edges[NUMBER_OF_ZONES][NUMBER_OF_ZONES];
	double hdisp[NUMBER_OF_ZONES], radius[NUMBER_OF_ZONES], horizon[NUMBER_OF_ZONES];
	double left, vdisp, uradius;
	Vector2d *pv_loc, *cv_loc;
	FILE *ifp, *ofp;
	int numberOfNodes;
}

// construction methods
+ createBegin: aZone;
- createEnd;

- (BOOL) readLobuleSpecFile: (const char *) d; 
- printSpec; 

- generateSinusoidalNetwork: (id <DiGraph>) graph;

- generateLaTexFile;
- setOutFile: (FILE *) fp;
- setInputFile: (FILE *) fp;

- addHeaderFor: (const char *) message;
- addIONodes;
- addSinusoidalNodes;
- addPath: (id <List>) path withMode: (int) mode;
- addTail;
- setCanvasLayout: (int[NUMBER_OF_ZONES]) cnt;

- close;

- (id<String>) createEdge: (int) src To: (int) target;
- (BOOL) isInSameZone: (int) sol1 And: (int) sol2;
- (int) getZone: (int) sol;
- (int) getOffsetInZone: (int) sol;
@end
