# Supplementary material for: Cloud computing and validation of expandable in silico livers
Source: BMC Syst Biol. 2010 Dec 3;4:168. doi: 10.1186/1752-0509-4-168 (PMC3016276; doi:10.1186/1752-0509-4-168)
Supplement: Additional file 2 — isl-for-bmc. ISL Source Code and enabling documents. [file 1752-0509-4-168-S2.ZIP › isl-for-bmc/isl/src/trace/gastex.m]

/*
 * IPRL - gastex
 *
 * Copyright 2007 - Regents of the University of California, San Francisco.
 *
 * This program is distributed in the hope that it will be useful, but
 * WITHOUT ANY WARRANTY; without even the implied warranty of
 * MERCHANTABILITY or FITNESS FOR A PARTICULAR PURPOSE.
 *
 */
#import "gastex.h"
#include <fnmatch.h>
#include <string.h>

const char *header = 
      "\%&latex \
      \n\\documentclass{article} \ 
      \n\\usepackage[usenames]{color} \
      \n\\usepackage{gastex} \ 
      \n \    
      \n \\pagestyle{empty} \
      \n \    
      \n\\begin\{document} \
      \n% \   
      \n%  Available Space : \
      \n%   Width:  200 \
      \n%   Height: 260 \
      \n%   Bottom-Left: (-100, 240) \
      \n% \   
      \n\\begin{center} \
      \n\\begin{picture}(0,0) \
      \n\t\\put(-100,-240){\\framebox(200,260){}}";

const char *io_nodes = 
      "\n\t\\node[Nw=16,linecolor=Yellow,fillcolor=Yellow](pv)(0,-20){PV} \
      \n\t\\imark[iangle=90,linecolor=Peach](pv) \
      \n\t\\node[Nmr=0,Nw=14,fillgray=0.85,dash={1}0](cv)(0,-220){\\textcolor{RedViolet}{CV}} \
      \n\t\\fmark[flength=10,fangle=-90,dash={3 1 1 1}0](cv)";

const char *tail = 
      "\n\\end{picture} \n\\end{center} \n\\end{document}";


@implementation gastex
// load a louble spec file (i.e., *.ls)
- (BOOL) readLobuleSpecFile: (const char *) file
{
  char line[BUFSIZE]; // line buffer
  char *tkn = NULL;
  char *nxt;
	int r, c;

  // read files having the suffix ".ls" from a directory
  if(fnmatch("*.ls", file, FNM_NOESCAPE) == 0)  
  {
		ifp = fopen(file, "r");
		if(ifp == NULL) {
    	fprintf(stderr, "can't read  %s\n", file);
			return FALSE;
    }
	} else 
	{
  	fprintf(stderr, "file name should be ended with \".ls\" : %s\n", file);
		return FALSE;
	}

	// skip any comment if exists
  while(fgets(line, BUFSIZE, ifp)) 
	{
  	tkn = strtok_r(line, " ", &nxt);
		if (strcmp(tkn, "#") != 0) break; 	
	}
	// read nodes per zone
	nodesOfZone[0] = atoi(tkn);
  nodesOfZone[1] = atoi(strtok_r(NULL, " ", &nxt));
  nodesOfZone[2] = atoi(strtok_r(NULL, " ", &nxt));
	numberOfNodes = 2; // initial size: portalVein and Hepatic Vein
	for(r = 0; r < 3; r++)
		if(nodesOfZone[r] < 0) return FALSE;
		else numberOfNodes += nodesOfZone[r];
	// skip any comment if exists
  while(fgets(line, BUFSIZE,ifp))
 	{
  	tkn = strtok_r(line, " ", &nxt);
		if (strcmp(tkn, "#") != 0) break; 	
  }

	// read edges between nodes in intra-/inter-zones
	for(r = 0; r < 3; r++) 
	{
		edges[r][0] = atoi(tkn);
		for(c = 1; c < 3; c++) 
			if(c != 0 && r != 0) edges[r][c] = atoi(strtok_r(NULL, " ", &nxt));
  	if(!fgets(line, BUFSIZE,ifp)) 
		{
  		fprintf(stderr, "Not enough edge information is provided\n");
			return FALSE;
		}
		tkn = strtok_r(line, " ", &nxt);
 	}
 	fclose(ifp);

  return TRUE;
}

- printSpec
{
	int r, c;
	printf("Number of nodes per each zone\n");
	for(r = 0; r < NUMBER_OF_ZONES; r++) 
		printf("\t Zone %d : %d\n", r, nodesOfZone[r]);
	printf("\n");
	printf("Number of edges in intra-/inter-zones\n");
	printf("\t");
	for(c = 0; c < NUMBER_OF_ZONES; c++) printf("\t Zone %d", c);
	printf("\n");
	for(r = 0; r < NUMBER_OF_ZONES; r++) {
		printf("\tZone %d : ", r);
		for(c = 0; c < NUMBER_OF_ZONES; c++) printf("%6d ", edges[r][c]);
		printf("\n");
	}
	return self;
}

- setCanvasLayout: (int[NUMBER_OF_ZONES]) cnt 
{
  int r, z;

  pv_loc = [Vector2d create: scratchZone dim1: 0 dim2: -20]; // (0, -20)
  cv_loc = [Vector2d create: scratchZone dim1: 0 dim2: -220]; // (0, -220)

  r = 16;
  left = -1.0 * (SPACE_WIDTH/2);
  vdisp = ([pv_loc getY] - [cv_loc getY])/(NUMBER_OF_ZONES + 1);
  for(z = 0; z < NUMBER_OF_ZONES; z++)
  {
    hdisp[z] = (double)SPACE_WIDTH/(cnt[z] + 1);
    radius[z] = 0.4*hdisp[z];
    horizon[z] = [pv_loc getY] - (z+1)*vdisp;
  }

  uradius = radius[0];
  for(z = 1; z < NUMBER_OF_ZONES; z++)
    if(radius[z] < uradius) uradius = radius[z];
	if(uradius > 20) uradius = 20;
  return self;
 }

// TBD:
- generateSinusoidalNetwork: (id <DiGraph>) graph
{
	// generate a tex file that visualizes the graph representing a sinusoidal network 
	fprintf(ofp,"%s", header);
	// generate the title of the file 
	fprintf(ofp,"%s","\n\t\\put(-80,5){\\framebox(150,10){\\Large The Sinusoidal Network }}"); 
	[self addIONodes];
 
	return self;
}

- addHeaderFor: (const char *) message  
{
	// generate common header
	fprintf(ofp,"%s", header);
	// generate the title of the file 
	fprintf(ofp,"\n\t\\put(-80,5){\\framebox(150,10){\\Large Solute Travel Path from PV to CV for Solute %s}}", message); 
	return self;
}

- addIONodes 
{
	// generate tex entry for PV and CV
	fprintf(ofp,"\n\t%s", "% PV and CV nodes");
	fprintf(ofp,"%s", io_nodes);
	return self;
}

- addSinusoidalNodes
{
	[self setCanvasLayout: nodesOfZone];

  // generate tex entry for sinusoidal nodes
  int z, n, nid = 2;
  fprintf(ofp,"\n");
  for(z = 0; z < NUMBER_OF_ZONES; z++) {
    fprintf(ofp,"\n\t %s %d", "% nodes in ZONE", z);
    for(n = 0; n < nodesOfZone[z]; n++) {
      fprintf(ofp,"\n\t\\node[Nw=%d, Nh=%d](s%d)(%d,%d){}",  
        (int)uradius, (int)uradius, // width and height of a nodee 
        nid++, // node id 
        (int)(left + (n+1)*hdisp[z]), (int)horizon[z]); // x and y coordinate of the center of the node 
    }
  }
	return self;
}

- addTail
{
	// generate the common tail
	fprintf(ofp, "%s\n", tail);
	return self;
}

- addPath : (id <List>) path withMode: (int) mode 
{
	int z, zone;
	int count[NUMBER_OF_ZONES];
	id <ListIndex> idx = nil;
	id <List> upath = [List create: scratchZone];
	id node = nil; 

	idx = [path listBegin: scratchZone];
	while(([idx getLoc] != End) && ((node = [idx next]) != nil))
		if(![upath contains: node]) [upath addLast: node];

 	// generate tex entry for sinusoidal nodes
	if(mode == FOCUS_VIS_MODE)
	{
		for(z = 0; z < NUMBER_OF_ZONES; z++) count[z] = 0;
		idx = [upath listBegin: scratchZone];
		while(([idx getLoc] != End) && ((node = [idx next]) != nil)) 
		{
			zone = [self getZone: (int)node]; 
			if (zone >= 0 && zone < NUMBER_OF_ZONES) 
				count[zone]++;
			else if (zone >= NUMBER_OF_ZONES)
				fprintf(stderr, "Invalid Zone : %d\n", zone);
		}
		[self setCanvasLayout: count];

    fprintf(ofp,"\n\t%s", "% nodes");
		for(z = 0; z < NUMBER_OF_ZONES; z++) count[z] = 0;
		idx = [upath listBegin: scratchZone];
		while(([idx getLoc] != End) && ((node = [idx next]) != nil)) 
		{
			zone = [self getZone: (int)node];
			if((int)node > 1 && (zone >= 0 && zone < NUMBER_OF_ZONES))  {
    		fprintf(ofp,"\n\t\\node[Nw=%d, Nh=%d](s%d)(%d,%d){%d}",  
        					(int)uradius, (int)uradius, // width and height of a nodee 
        					(int)node, // node id 
        					(int)(left + ++count[zone]*hdisp[zone]), (int)horizon[zone], // x and y coordinate of the center of the node 
         					(int)node);  // node label 
			}
		}
  } 

 	// generate tex entry for links between nodes
  fprintf(ofp,"\n\n\t%s\n", "% Edges between nodes");
  idx = [upath listBegin: scratchZone];
  int from = 0, to;
  while(([idx getLoc] != End) && ((node = [idx next]) != nil))
  {
    to = ((int)node == -1) ? 0 : (int)node;
    fprintf(ofp, "\t%s\n", [[self createEdge: from To: to] getC]);
    from = to;
  }
  [idx drop];
	return self;
}

- (int) getOffset: (int) solute In: (id<List>) list
{
  int offset = -1;
  id <ListIndex> idx = [list listBegin: scratchZone];
	id <Integer> node = nil;
  while(([idx getLoc] != End) && ((node = [idx next]) != nil))
    if([node getInt] == solute)
    { 
      [idx drop];
      return [idx getOffset];
    } 
  [idx drop];
  return offset;
}


- generateLaTexFile
{
	int z;
	printf(">>> Generating LaTexFile from lobule specification ...\n");
  if((ofp = fopen("tst.tex", "w")) == NULL) 
	{
  	fprintf(stderr, "can't open  the file \"tst\"\n");
		exit(-1);
  }

	[self addHeaderFor: [String create: scratchZone setC: "Sinusoidal Network"]];
	[self addIONodes];
	[self addSinusoidalNodes];

	// generate edges between sinusoidal nodes
	// TBD
	fprintf(ofp,"\n");
	fprintf(ofp,"\n\t%s", "% Edges for nodes in INTRAZONE: TBD");

	fprintf(ofp, "\n\t%s", [[self createEdge: 0 To: 1] getC]);
	fprintf(ofp, "\n\t%s", [[self createEdge: 1 To: 0] getC]);
	fprintf(ofp, "\n\t%s", [[self createEdge: 0 To: 0] getC]);
	fprintf(ofp, "\n\t%s", [[self createEdge: 1 To: 1] getC]);
	for(z = 2; z < nodesOfZone[0] + 2; z++) fprintf(ofp, "\n\t%s", [[self createEdge: 0 To: z] getC]);
	for(z = 2; z < nodesOfZone[0] + 2; z++) fprintf(ofp, "\n\t%s", [[self createEdge: z To: 0] getC]);


  int base = nodesOfZone[0] + nodesOfZone[1] + 2;
	for(z = base; z < base + nodesOfZone[2]; z++) fprintf(ofp, "\n\t%s", [[self createEdge: z To: 1] getC]);
	for(z = base; z < base + nodesOfZone[2]; z++) fprintf(ofp, "\n\t%s", [[self createEdge: 1 To: z] getC]);

//
	for(z = 3; z < nodesOfZone[0] + 2; z++) fprintf(ofp, "\n\t%s", [[self createEdge: 2 To: z] getC]);
	for(z = nodesOfZone[0]; z >= 2; z--) fprintf(ofp, "\n\t%s", [[self createEdge: nodesOfZone[0]+1 To: z] getC]);
	for(z = nodesOfZone[0]+3; z < nodesOfZone[0] + nodesOfZone[1] + 2; z = z + 2) 
		fprintf(ofp, "\n\t%s", [[self createEdge: nodesOfZone[0]+2 To: z] getC]);
	for(z = nodesOfZone[0] + nodesOfZone[1]; z >= nodesOfZone[0] + 2; z = z - 2) 
		fprintf(ofp, "\n\t%s", [[self createEdge: nodesOfZone[0]+nodesOfZone[1]+1 To: z] getC]);

	for(z = 2; z < nodesOfZone[0] + 2; z++) fprintf(ofp, "\n\t%s", [[self createEdge: z To: z] getC]);
	for(z = 2 + nodesOfZone[0]; z < nodesOfZone[0] + nodesOfZone[1] + 2; z++) 
		fprintf(ofp, "\n\t%s", [[self createEdge: z To: z] getC]);

	fprintf(ofp, "\n\t%s", [[self createEdge: 2 To: 40] getC]);
	fprintf(ofp, "\n\t%s", [[self createEdge: 38 To: 7] getC]);
	fprintf(ofp, "\n\t%s", [[self createEdge: 10 To: 47] getC]);
	fprintf(ofp, "\n\t%s", [[self createEdge: 4 To: 46] getC]);
	fprintf(ofp, "\n\t%s", [[self createEdge: 43 To: 48] getC]);
//

	fprintf(ofp, "\n\t%s", [[self createEdge: 5 To: 4] getC]);
	fprintf(ofp, "\n\t%s", [[self createEdge: 6 To: 7] getC]);
	fprintf(ofp, "\n\t%s", [[self createEdge: 10 To: 9] getC]);
	fprintf(ofp, "\n\t%s", [[self createEdge: 10 To: 11] getC]);
	fprintf(ofp, "\n\t%s", [[self createEdge: 32 To: 33] getC]);
	fprintf(ofp, "\n\t%s", [[self createEdge: 35 To: 34] getC]);
	fprintf(ofp, "\n\t%s", [[self createEdge: 40 To: 41] getC]);
	fprintf(ofp, "\n\t%s", [[self createEdge: 47 To: 48] getC]);

	fprintf(ofp,"\n\t%s", "% Edges for nodes in INTERZONE: TBD");
	
	[self addTail];
	[self close];
	return self;
}

- (id<String>) createEdge: (int) src To: (int)target 
{
	char ebuf[512], sbuf[128], tbuf[128];
	if((src < 0 || src > numberOfNodes-1) || (target < 0 || target > numberOfNodes-1))
	{
		fprintf(stderr, "out of index: Source(%d) and Target(%d) of an edge should exists between 1 and %d...\n", 
										src, target, numberOfNodes);  
		return nil;
	}

	if([self isInSameZone: src And: target]) // if src and target nodes are in the same zone 
	{
		if(src != target) 
		{
			if (target == src + 1 || target == src - 1) // if src and target are adjacent
				sprintf(ebuf, "\\drawedge(s%d,s%d){}", src, target);
			else 
				sprintf(ebuf, "\\drawedge[curvedepth=%d](s%d,s%d){}", 
					(int)((src > target ? -1 : 1)*0.6*(target-src)), src, target);
		} else // if src == target
		{
			double angle;
			int offset = [self getOffsetInZone: src];
			int zwidth = nodesOfZone[[self getZone: src]];   
			if(offset == 0) angle = 125;  // node at the very left 
			else if(offset == zwidth) angle = -125;
			else // if the node is between the left and the right nodes
			{
				angle = 125 - offset * 45/(zwidth*0.5);
			}
			sprintf(ebuf, "\\drawloop[loopdiam=3,loopangle=%f](s%d){}", angle, src);
		}
	} else if(src > 1 && target > 1)  // if src and target nodes are not in the same sinusoidal zone 
	{
		sprintf(ebuf, "\\drawedge[eyo=%d](s%d,s%d){}", src > target ? 1 : -1, src, target);
	} else // src or target is any of PV and CV
	{
		if(src != target) 
		{
			if(src < 2) sprintf(sbuf, "%s", src == 0 ? "pv" : "cv");
			else sprintf(sbuf, "s%d", src);
			if(target < 2) sprintf(tbuf, "%s", target == 0 ? "pv" :  "cv");
			else sprintf(tbuf, "s%d", target);
			sprintf(ebuf, "\\drawedge[eyo=%d](%s,%s){}", src > target ? 1 : -1, sbuf, tbuf);
		} else 
			sprintf(ebuf, "\\drawloop[loopdiam=5,loopangle=180](%s){}", src == 0 ? "pv" : "cv");
	}
	return [String create: scratchZone setC: ebuf];
}

- (BOOL) isInSameZone: (int) sol1 And: (int) sol2
{
	int z1 = [self getZone: sol1];
	int z2 = [self getZone: sol2]; 
	if (z1 == -1 || z2 == -1) return NO;
	else return z1 == z2;
}

- (int) getZone: (int) sol
{
	int z, cnt;
	if(sol < 2 || sol > numberOfNodes-1) return -1; 
	cnt = 2;
	for (z = 0; z < NUMBER_OF_ZONES; z++) 
	{
		cnt += nodesOfZone[z];
		if(sol < cnt) return z;
	}  
	return -1;
}

- (int) getOffsetInZone: (int) sol
{
	int zone, z, hrz;
 	zone = [self getZone: sol];
	if(zone == -1) return -1;
	hrz=2;
	for(z = 0; z < zone; z++) hrz += nodesOfZone[z];
	return sol - hrz;
}


- close
{
	fclose(ifp);
	fclose(ofp);
	return self;
}

- setInputFile: (FILE *) fp
{
	ifp = fp;
	return self;
}

- setOutFile: (FILE *) fp
{
	ofp = fp;
	return self;
}


// construction methods
+ createBegin: aZone
{
  return [super createBegin: aZone];
}

- createEnd
{
  gastex *obj = [super createEnd];
  return obj;
}

#ifdef TESTING
#include "gastex.h"
#include <unistd.h>

int main(int argc, char **argv) {
  initSwarm(argc, (const char **)argv);
  gastex* tex = [[gastex createBegin: scratchZone] createEnd]; 
  [tex readLobuleSpecFile: "inputs/lobule.ls"]; 
  [tex printSpec]; 
  [tex generateLaTexFile]; 
  return (0);
 }
#endif
@end 
