# Supplementary material for: Cloud computing and validation of expandable in silico livers
Source: BMC Syst Biol. 2010 Dec 3;4:168. doi: 10.1186/1752-0509-4-168 (PMC3016276; doi:10.1186/1752-0509-4-168)
Supplement: Additional file 2 — isl-for-bmc. ISL Source Code and enabling documents. [file 1752-0509-4-168-S2.ZIP › isl-for-bmc/isl/src/trace/Makefile]

ifeq ($(SWARMHOME),)
SWARMHOME=/usr
endif
ifeq ($(MPIHOME),)
MPIHOME=/opt/mpich-ch_p4-gcc-1.2.7
endif
APPLICATION=trace
APPVERSION=2007-01-03
BUGADDRESS=parks@pharmacy.ucsf.edu
MODELUTILS=../../../modelUtils
include $(MODELUTILS)/Makefile.utl

# test module
OBJECTS= trace.o \
				TraceCLOH.o \
				gastex.o \
				$(UTILOBJECTS)

EXTRAOBJCFLAGS=-Wno-error #-DUSE_LISP
#EXTRAOBJCFLAGS=-Werror

# environment for MPI
ifeq ($(parallel),yes)
PARALLEL= yes
else
PARALLEL= no
endif

#include gd graphics library
APPLIBS= -lgd

MPIINCLUDES= -I$(MPIHOME)/include
MPILIBS= -L$(MPIHOME)/lib -lmpich

include $(SWARMHOME)/etc/swarm/Makefile.appl

clean: 
	-rm -rf $(OBJECTS) $(APPEXE) .libs/$(APPEXE) .libs/lt-$(APPEXE) core gmon.out $(APPEXE).core

.m.o:
ifeq ($(PARALLEL),yes)
	$(OBJC) -o $*.o -g -c $(PROFFLAGS) -D__PARALLEL__ $(OBJCFLAGS) $(CPPFLAGS) $(DLLCPPFLAGS) $(EXTRACPPFLAGS) $(SWARMINCLUDES) $(MPIINCLUDES) -I$(MODELUTILS) $<
else
	$(OBJC) -o $*.o -g -c $(PROFFLAGS) $(OBJCFLAGS) $(CPPFLAGS) $(DLLCPPFLAGS) $(EXTRACPPFLAGS) $(SWARMINCLUDES) -I$(MODELUTILS) $<
endif

.c.o:
ifeq ($(PARALLEL), yes)
	$(OBJC) -o $*.o -g -c $(PROFFLAGS) -D__PARALLEL__ $(CFLAGS) $(CPPFLAGS) $(DLLCPPFLAGS) $(EXTRACPPFLAGS) $(SWARMINCLUDES) $(MPIINCLUDES) -I$(MODELUTILS) $<
else
	$(OBJC) -o $*.o -g -c $(PROFFLAGS) $(CFLAGS) $(CPPFLAGS) $(DLLCPPFLAGS) $(EXTRACPPFLAGS) $(SWARMINCLUDES) -I$(MODELUTILS) $<
endif

$(APPEXE): $(OBJECTS)

ifeq ($(PARALLEL),yes)
$(APPEXE): $(OBJECTS) 
	$(SHELL) $(bindir)/libtool-swarm --mode link g++ $(PROFFLAGS) $(CFLAGS) $(LDFLAGS) -o $@ $(OBJECTS) $(POBJECTS) $(OOBJECTS) $(APPLIBS) $(SWARMLIBS) $(OBJCLIBS) $(EXTRALIBS) $(MPILIBS)
else
$(APPEXE): $(OBJECTS)
	$(SHELL) $(bindir)/libtool-swarm --mode link g++ $(PROFFLAGS) $(CFLAGS) $(LDFLAGS) -o $@ $(OBJECTS) $(OOBJECTS) $(APPLIBS) $(SWARMLIBS) $(OBJCLIBS) $(EXTRALIBS)
endif

trace.o: trace.[mh]
TraceCLOH.o: TraceCLOH.[mh]
gastex.o: gastex.[mh]
