# Supplementary material for: Cloud computing and validation of expandable in silico livers
Source: BMC Syst Biol. 2010 Dec 3;4:168. doi: 10.1186/1752-0509-4-168 (PMC3016276; doi:10.1186/1752-0509-4-168)
Supplement: Additional file 2 — isl-for-bmc. ISL Source Code and enabling documents. [file 1752-0509-4-168-S2.ZIP › isl-for-bmc/isl/src/trace/trace.h]

/*
 * IPRL - Articulated Model agent
 *
 * Copyright 2003-2007 - Regents of the University of California, San Francisco.
 *
 * This program is distributed in the hope that it will be useful, but
 * WITHOUT ANY WARRANTY; without even the implied warranty of
 * MERCHANTABILITY or FITNESS FOR A PARTICULAR PURPOSE.
 *
 */
#import <objectbase/Swarm.h>
//#import <objectbase/SwarmObject.h>
#import "../RootObject.h"
#import <simtools.h>

#import <Pair.h>

#import "gastex.h"

// #define BUFSIZE INT_MAX
#define BUFSIZE 10240
#define NUMBER_OF_ZONES 3

int compareInt(id first, id second);
int compareIntString(id first, id second);
int compareDouble(id first, id second);
int compareVasName(id first, id second);

enum {ITER, CYCLE, TIME, TIMEINFR, NID, NLENGTH, SPACE, CELL, TCNT, SID, STYPE, LOCATION} fbanner;
enum {ISL_MAP, ZONE_MAP, NODE_MAP, SPACE_MAP, CELL_MAP, BINDER_MAP} sttMapID;
enum {SS_PATH_LIST, SS_LENGTH_MAP, CELL_COUNT_MAP, HEPATOCYTE_COUNT_MAP, ECELL_COUNT_MAP, 
			BOUND_COUNT_MAP, BINDER_COUNT_MAP, ENZYME_COUNT_MAP} trvMapID;
const char *sttCategory[] = { 
									"TransitTimeInISL", "TransitTimeInZone", 
									"TransitTimeInSinusoidalNode", "TransitTimeInSpace", 
									"TransitTimeInCell", "TransitTimeInBinder" };
const char *trvCategory[] = { 
									"SSPathTraversed", "SSLengthTraversed", 
									"NumberOfCells", "NumberOfHepatocytes", "NumberOfECells",
									"NumberOfBounds", "NumberOfBinders", "NumberOfEnzymes" };


@interface trace : RootObject
{
  id <String> baseDir;
  id <String> nodeBaseDir;
  id <String> soluteBaseDir;
  id <String> analysisBaseDir;
  id <String> latexBaseDir;
	id <String> stype;

  id <List> nodeFileList;
	id <Map> nodeSummaryMap;
	id <String> lspec; // load specification file name

  id <Map> pathMap;
	id <Map> gPathMap;

	id <List> sttMapList; // solute transit time maps
	id <List> trvPathList; // path each solute traverses
  id <Map> tupleMap;
// >>>
  id <Map> nodeMap;
//  <<<

	long numberOfSolutes;
	double fineResolution;
	double coarseResolution;

  int nodesOfZone[NUMBER_OF_ZONES];
	long  endOfZone[NUMBER_OF_ZONES];
  int edges[NUMBER_OF_ZONES][NUMBER_OF_ZONES];

	int pid;
	int size;

}

// construction methods
+ createBegin: aZone;
- createEnd;

- readNodeFileNames;
- readLobuleSpecFileName;
- readNodeSummaryFileName;
- loadTuplesFromNodeFiles;

- buildPathMap;
- buildGlobalPathMap;
- storePathMap;
- storePathMap: (id<Map>) pMap Local: (BOOL) local;
- generateGraphic:(id<Long>)solute forPathMap:(id<Map>)gMap;

- buildSoluteTransitTime;
- storeSoluteTransitTime: (id <Map>) sttMap For: (id <String>) category ToDir: (id <String>) dir;
- storeTraversePath: (id <Map>) trvMap For: (id <String>) category ToDir: (id <String>) dir;

- (FILE *) createLocalFiles: (id <String>) dir For: (id <String>) category;
- appendLocalFiles: (id <String>) category Under: (id <String>) dir With: (id <String>) header;
- mergeLocalFiles: (id <String>) category Under: (id <String>) dir;

- setBaseDir: (const char *) dir;
- setSoluteType: (id <String>) soltype;
- setPid: (int) id Size: (int) s;
- setLobuleSpecFileName: (id <String>) fn;

- (void)checkAndCreateDir:(id <String>)d;
- (void)removeAndCreateDir:(id <String>)d;
- (void)createDir:(id <String>)d;

- (int) getSinusoidalZone: (id <String>) sid;
// >>>>
- analyzeNodeMap;
// <<<<
@end
