# Supplementary material for: Cloud computing and validation of expandable in silico livers
Source: BMC Syst Biol. 2010 Dec 3;4:168. doi: 10.1186/1752-0509-4-168 (PMC3016276; doi:10.1186/1752-0509-4-168)
Supplement: Additional file 2 — isl-for-bmc. ISL Source Code and enabling documents. [file 1752-0509-4-168-S2.ZIP › isl-for-bmc/isl/src/trace/trace.m]

/*
 *
 * Copyright 2007 - Regents of the University of California, San Francisco.
 *
 * This program is distributed in the hope that it will be useful, but
 * WITHOUT ANY WARRANTY; without even the implied warranty of
 * MERCHANTABILITY or FITNESS FOR A PARTICULAR PURPOSE.
 *
 */
#import "trace.h"
#import "TraceCLOH.h"
#import "gastex.h"
#include <string.h>
#include <stdlib.h>
#ifdef __PARALLEL__
#include <mpi.h>
#endif

#include <fnmatch.h>

int compareInt(id first, id second)
{
	int obj1 = [((id<Integer>)first) getInt];
	int obj2 = [((id<Integer>)second) getInt];
	return (obj1 == obj2) ? 0 : ((obj1 > obj2) ? 1 : -1);
}

int compareLong(id first, id second)
{
	long obj1 = [((id<Long>)first) getLong];
	long obj2 = [((id<Long>)second) getLong];
	return (obj1 == obj2) ? 0 : ((obj1 > obj2) ? 1 : -1);
}

int compareIntString(id first, id second)
{
	int obj1 = atoi([((id<String>)first) getC]);
	int obj2 = atoi([((id<String>)second) getC]); 
	return (obj1 == obj2) ? 0 : ((obj1 > obj2) ? 1 : -1);
}

int compareDouble(id first, id second)
{
	double obj1 = atof([((id<String>)first) getC]);
	double obj2 = atof([((id<String>)second) getC]); 
	return (obj1 == obj2) ? 0 : ((obj1 > obj2) ? 1 : -1);
}

int compareVasName(id first, id second)
{
	id <String> f = (id <String>) first;
	id <String> s = (id <String>) second;

	if(strstr([f getC], "portalVein") >= 0) return 1;
	if(strstr([s getC], "portalVein") >= 0) return -1;
	if(strstr([f getC], "hepaticVein") >= 0) return -1;
	if(strstr([s getC], "hepaticVein") >= 0) return 1;

	char fn[BUFSIZE]; 
	sprintf(fn, "%s", [f getC]);
	strtok(strtok(fn, "."), "_");
	int fid = atoi(strtok(NULL, "_"));	

	sprintf(fn, "%s", [s getC]);
	strtok(strtok(fn, "."), "_");
	int sid = atoi(strtok(NULL, "_"));	

	return fid > sid ? 1 : -1;
}

@implementation trace

- setBaseDir: (const char *) dir
{
	baseDir = [String create: scratchZone setC: dir];	
	nodeBaseDir = [baseDir copy: scratchZone];
	[nodeBaseDir catC: DIR_SEPARATOR];
	[nodeBaseDir catC: "Nodes"];

	soluteBaseDir = [baseDir copy: scratchZone];
	[soluteBaseDir catC: DIR_SEPARATOR];
	[soluteBaseDir catC: "Solutes"];
	[self checkAndCreateDir:soluteBaseDir];
	[soluteBaseDir catC: DIR_SEPARATOR];
	[soluteBaseDir catC: [stype getC]];
	[self removeAndCreateDir:soluteBaseDir];

	analysisBaseDir = [baseDir copy: scratchZone];
	[analysisBaseDir catC: DIR_SEPARATOR];
	[analysisBaseDir catC: "Analyzed"];
	[self checkAndCreateDir:analysisBaseDir];
	[analysisBaseDir catC: DIR_SEPARATOR];
	[analysisBaseDir catC: [stype getC]];
	[self removeAndCreateDir:analysisBaseDir];

	latexBaseDir = [analysisBaseDir copy: scratchZone];
	[latexBaseDir catC: DIR_SEPARATOR];
	[latexBaseDir catC: "Paths"];
	[self createDir:latexBaseDir];
	[latexBaseDir catC: DIR_SEPARATOR];
	[latexBaseDir catC: "LaTex"];
	[self createDir:latexBaseDir];
	return self;
}

- (void) checkAndCreateDir:(id <String>) d
{
#ifdef __PARALLEL__
	if(pid == 0) [DMM checkAndCreateDir:d];
	MPI_Barrier(MPI_COMM_WORLD);
#else
	[DMM checkAndCreateDir:d];
#endif
}

- (void) removeAndCreateDir:(id <String>) d
{
#ifdef __PARALLEL__
	if(pid == 0) {
		[DMM removeDir:d];
		[DMM createDir:d];
	}
	MPI_Barrier(MPI_COMM_WORLD);
#else
	[DMM removeDir:d];
	[DMM createDir:d];
#endif
}

- (void) createDir:(id <String>) d
{
#ifdef __PARALLEL__
	if(pid == 0)  [DMM createDir:d];
	MPI_Barrier(MPI_COMM_WORLD);
#else
	[DMM createDir:d];
#endif
}

- setSoluteType: (id <String>) soltype 
{
	stype = soltype;
	return self;
}

- setPid: (int) id Size: (int) s
{
	pid = id;
	size = s;
	return self;
}

- setLobuleSpecFileName: (id <String>) fn
{
	lspec = fn;
	return self;
}


// read a louble spec file containing  the suffix ".ls" 
- readLobuleSpecFileName
{
  char line[BUFSIZE]; // line buffer
  char *tkn = NULL; 
  char *nxt;
  int z, c;
	FILE *fp = NULL;

  // read files having the suffix ".ls" from a directory
	const char *file = [lspec getC];
  if(fnmatch("*.ls", file, FNM_NOESCAPE) == 0)   
  {
    fp = fopen(file, "r");
    if(fp == NULL) { 
      fprintf(stderr, "can't read  %s\n", file);
			fclose(fp);
      return FALSE;
    }
  } else  
  {
    fprintf(stderr, "file name should be ended with \".ls\" : %s\n", file);
		fclose(fp);
    return FALSE;
  }

  // skip any comment if exists
  while(fgets(line, BUFSIZE, fp)) 
  {
    tkn = strtok_r(line, " ", &nxt);
    if (strstr(tkn, "#") == NULL) break;   
  }
  // read nodes per zone
  nodesOfZone[0] = atoi(tkn);
  nodesOfZone[1] = atoi(strtok_r(NULL, " ", &nxt)); 
  nodesOfZone[2] = atoi(strtok_r(NULL, " ", &nxt)); 
  long numberOfNodes = 2L; // initial size: portalVein and HepaticVein
	endOfZone[0] = numberOfNodes + nodesOfZone[0];
  for(z = 1; z < 3; z++) {
    numberOfNodes += nodesOfZone[z];
		endOfZone[z] = endOfZone[z-1] + nodesOfZone[z];
	}

  // skip any comment if exists
  while(fgets(line, BUFSIZE,fp))
  {
    tkn = strtok_r(line, " ", &nxt);
    if (strstr(tkn, "#") == NULL) break;   
  }

  // read edges between nodes in intra-/inter-zones
  for(z = 0; z < 3; z++) 
  {
    edges[z][0] = atoi(tkn);
    for(c = 1; c < 3; c++) 
      if(c != 0 && z != 0) edges[z][c] = atoi(strtok_r(NULL, " ", &nxt)); 
    if(fgets(line, BUFSIZE,fp) == NULL) 
    {
      fprintf(stderr, "Not enough edge information is provided\n");
      return FALSE;
    }
    tkn = strtok_r(line, " ", &nxt);
  }

  fclose(fp);
	return self;
}

// read all file names containg the suffix ".csv" 
- readNodeFileNames
{
	// nodeBaseDir : the directory name that contains summary.txt, portalVein.csv, 
	//				hepaticVein.csv, and sinusoid_XXXX.csv 
	nodeFileList = [List create: scratchZone];
	id <String> sinusoids = [nodeBaseDir copy: scratchZone];
	[sinusoids catC: DIR_SEPARATOR];
	[sinusoids catC: "sinusoidalNetwork"];
	nodeFileList = [DMM getFileList:sinusoids pattern:"*.csv"];
	[sinusoids drop];
	return self;
}

- readNodeSummaryFileName
{
	nodeSummaryMap = [Map create: scratchZone];
	id <String> dir = [nodeBaseDir copy: scratchZone];
	[dir catC: DIR_SEPARATOR];
	[dir catC: "summary.txt"];
	FILE *fp = fopen([dir getC], "r");
	char line[BUFSIZE];
	id <String> key, val;
	while(fgets(line, BUFSIZE,fp)) {
		// read a tuple
		key = [String create: scratchZone setC: strtok(line, " ")];
		val = [String create: scratchZone setC: strtok(NULL, " ")];
		[nodeSummaryMap at: key insert: val];
	}
	fclose(fp); 

	numberOfSolutes = strtol([[nodeSummaryMap at: 
									[String create: scratchZone setC: "totalNumberOfSoluteCreated"]] getC],
								(char **) NULL, 
								10);
	key = [String create: scratchZone setC: "fineResolution"];
	fineResolution = atof([[nodeSummaryMap at: key] getC]);
	key = [String create: scratchZone setC: "coarseResolution"];
	coarseResolution = atof([[nodeSummaryMap at: key] getC]);

	return self;
}

- loadTuplesFromNodeFiles
{
	long from, to;

#ifdef __PARALLEL__
	long width = [nodeFileList getCount]/size;
	from = pid*width;
	to = (pid < size-1) ? (pid+1)*width-1 : [nodeFileList getCount]-1;
#else
	from = 0;
	to = [nodeFileList getCount] - 1;
#endif

	tupleMap = [Map create: scratchZone];
	nodeMap = [Map create: scratchZone];
	// nodeMap = [[[Map createBegin: scratchZone] setCompareFunction: compareVasName] createEnd];

	unsigned idx;
	id <String> fn = nil;	
	for(idx = from; idx <= to; idx++)
	{
		fn = [nodeFileList atOffset: idx];
		FILE *fp = fopen([fn getC], "r");
		if(fp == NULL) {
			fprintf(stderr, "can't read the file %s\n", [fn getC]);
			exit(-1);
		}
		// read all tuples from the opened file and  build
		// unsorted solute tuple map
		id <List> tuple = nil;
		id <String> sid = nil;
		char line[BUFSIZE]; // line buffer
		if(fgets(line, BUFSIZE,fp) == NULL) {  // read header 
			printf("failed to read header of %s ...\n", [fn getC]); fflush(stdout);
		}	
		while(fgets(line, BUFSIZE,fp)) {
			// read a tuple
			tuple = [List create: scratchZone];
			char *tkn = strtok(line, ",");
			[tuple addLast: [String create: scratchZone setC: tkn]];		
			while((tkn = strtok(NULL, ",")) != NULL)  
				[tuple addLast: [String create: scratchZone setC: tkn+1]];		
			if([tuple getCount] != LOCATION+1) {
				printf("Invalid file format in %s\n", [fn getC]);
#ifdef __PARALLEL__
				MPI_Finalize();
				exit(-1);
#endif
			}
			id <String> type = [tuple atOffset: STYPE]; // solute type
			id <String> nid = [tuple atOffset: NID]; // node id
			sid = [tuple atOffset: SID];  // solute id 

			// build node map and solute tuple map 
			if(strstr([stype getC], "Any") != NULL) {
				if([nodeMap at: nid] == nil)
					[nodeMap at: nid insert: [List create: scratchZone]];
				[[nodeMap at: nid] addLast: tuple];
				if([tupleMap at: sid] == nil)
					[tupleMap at: sid insert: [List create: scratchZone]];
				[[tupleMap at: sid] addLast: tuple];
			} else if(strstr([stype getC],[type getC]) != NULL) {
				if([nodeMap at: nid] == nil)
					[nodeMap at: nid insert: [List create: scratchZone]];
				[[nodeMap at: nid] addLast: tuple];
				if([tupleMap at: sid] == nil)
					[tupleMap at: sid insert: [List create: scratchZone]];
				[[tupleMap at: sid] addLast: tuple];
			}
		}
		fclose(fp);
	}
 	return self;
}

//
// >>>>
// temparary: haven't tested the correctness of this method.
//
- analyzeNodeMap
{
	if(nodeMap == nil) {
		fprintf(stderr, "build Node Map first...\n");
		exit(-1);
	}

	id <String> dir = [analysisBaseDir copy: scratchZone];
  [dir catC: DIR_SEPARATOR];
  [dir catC: "Nodes"];
  [DMM checkAndCreateDir: dir];
  
	// build a path map
	id <MapIndex> tIdx = [nodeMap mapBegin: scratchZone];
	id <String> nid = nil;
	id <List> tlist = nil;
	while (([tIdx getLoc] != End) && ( (tlist = [tIdx next: &nid]) != nil) ) {
		id <String> fn = [dir copy: scratchZone];
		[fn catC: DIR_SEPARATOR];
		[fn catC: [nid getC]];
		[fn catC: "."];
		[fn catC: "trc"];

		FILE *fp = fopen([fn getC], "w");
		fprintf(fp, "time SolutesInSSpaces SolutesInESpaces SolutesInDSpaces SolutesInCores " 
								"SolutesInECells SolutesInHepatocytes SolutesBindToEnzymes SolutesBindToBinders\n");
		// long noOfSolutes = [tlist getCount];
		long solutesInSSpaces = 0L, solutesInESpaces = 0L, solutesInDSpaces = 0L, solutesInCores = 0L;
		long solutesInECells = 0L, solutesInHepatocytes = 0L, solutesBindToEnzymes = 0L, solutesBindToBinders = 0L;

		id<List> prev = [tlist atOffset: 0];
		id <String> space = [prev atOffset: SPACE];
		id <String> cell = [prev atOffset: CELL];
		if(strstr([space getC], "SinusoidalSpace")) solutesInSSpaces++;
		else if(strstr([space getC], "ESpace")) solutesInESpaces++;
		else if(strstr([space getC], "DisseSpace")) solutesInDSpaces++;
		else if(strstr([space getC], "Core")) solutesInCores++;
		if(strstr([cell getC], "ECell")) solutesInECells++;
		else if(strstr([cell getC], "Hepatocyte")) solutesInHepatocytes++;
		else if(strstr([cell getC], "Enzyme")) solutesBindToEnzymes++;
		else if(strstr([cell getC], "Binder")) solutesBindToBinders++;

		double prev_time, time;
		prev_time = atof([[prev atOffset: TIMEINFR] getC]);
		id <List> tuple;
		int idx;
		for(idx = 1; idx < [tlist getCount]; idx++) {
			tuple = [tlist atOffset: idx];
			time = atof([[tuple atOffset: TIMEINFR] getC]); 
			if(time != prev_time) {
				fprintf(fp, "%.3f %ld %ld %ld %ld %ld %ld %ld %ld\n", prev_time, 
								 solutesInSSpaces, solutesInESpaces, solutesInDSpaces, solutesInCores, 
								 solutesInECells, solutesInHepatocytes, solutesBindToEnzymes, solutesBindToBinders);
				solutesInSSpaces = solutesInESpaces = solutesInDSpaces = solutesInCores = 0L;
				solutesInECells = solutesInHepatocytes = solutesBindToEnzymes = solutesBindToBinders = 0L;
			}
			space = [tuple atOffset: SPACE];
			if(strstr([space getC], "SinusoidalSpace")) solutesInSSpaces++;
			else if(strstr([space getC], "ESpace")) solutesInESpaces++;
			else if(strstr([space getC], "DisseSpace")) solutesInDSpaces++;
			else if(strstr([space getC], "Core")) solutesInCores++;
			cell = [tuple atOffset: CELL];
			if(strstr([cell getC], "ECell")) solutesInECells++;
			else if(strstr([cell getC], "Hepatocyte")) solutesInHepatocytes++;
			else if(strstr([cell getC], "Enzyme")) solutesBindToEnzymes++;
			else if(strstr([cell getC], "Binder")) solutesBindToBinders++;
			prev = tuple;
			prev_time = time;
		}
	}
	[tIdx drop];

	return self;
}
//
// <<<<<
//

- buildPathMap
{
	if(tupleMap == nil) {
		fprintf(stderr, "build Solute Tuple Map first...\n");
		exit(-1);
	}
  
	// build a path map
	pathMap = [[[Map createBegin: scratchZone] setCompareFunction: compareLong] createEnd];
	id <MapIndex> tIdx = [tupleMap mapBegin: scratchZone];
	id <String> solute = nil;
	id <Long> sid = nil;
	id <List> tlist = nil;
	while (([tIdx getLoc] != End) && ( (tlist = [tIdx next: &solute]) != nil) ) {
		sid = [Long create: scratchZone setLong: atol([solute getC])];
		if([sid getLong] > -1) {
			id <ListIndex> idx = [tlist listBegin: scratchZone];
			id <List> tuple = nil;
			while (([idx getLoc] != End) && ( (tuple = [idx next]) != nil) ) {
				if([pathMap at: sid] == nil) 
					[pathMap at: sid insert: [[[Map createBegin: scratchZone] setCompareFunction: compareDouble] createEnd]];
				id <List> list = [List create: scratchZone];
				[list addLast: [tuple atOffset: NID]];
				[list addLast: [tuple atOffset: NLENGTH]];
				[list addLast: [tuple atOffset: SPACE]];
				[list addLast: [tuple atOffset: CELL]];
				[list addLast: [tuple atOffset: STYPE]];
				[list addLast: [tuple atOffset: LOCATION]];
				id <Map> pmap = [pathMap at: sid];
				[pmap at: [tuple atOffset: TIMEINFR] insert: list]; 
			}
			[idx drop];
		}
	}
	[tIdx drop];
	return self;
}

- buildGlobalPathMap
{
  if(pid < 0 || pid >= size)
  {
    fprintf(stderr, "Invalid process id : %d\n", pid);
    fprintf(stderr, "\t pid should be >= 0 and < %d\n", size);
    return nil;
  }

	gPathMap = [[[Map createBegin: scratchZone] setCompareFunction: compareLong] createEnd];

  // dir : the directory name that contains solute_xxx.trc
  id <String> dir = [soluteBaseDir copy: scratchZone];
 	[dir catC: DIR_SEPARATOR];
  [dir catC: "proc-"];
 
	id <List> plist = [List create: scratchZone];
	unsigned idx;
	for(idx = 0; idx < size; idx++)
	{
		id <String> pbase = [dir copy: scratchZone];
		[pbase catC: [Integer intStringValue: idx]];
		[plist addLast: pbase];
	}
	long width = numberOfSolutes/size;
	long from = pid*width;
	long to = (pid < size-1) ? (pid+1)*width-1 : numberOfSolutes-1;
	long sid, proc;
	FILE *fp;
	for(sid = from; sid <= to; sid++)
	{
		id <Map> map = [[[Map createBegin: scratchZone] setCompareFunction: compareDouble]  createEnd];
		// load all local solute path map for the solute SID
		id <Long> solute = [Long create: scratchZone setLong: sid];
		for(proc = 0; proc < size; proc++)
		{
			id <String> ifn = [[plist atOffset: proc]  copy: scratchZone];
  		[ifn catC: DIR_SEPARATOR];
			[ifn catC: [solute longStringValue]];
			[ifn catC: ".trc"];
			fp = fopen([ifn getC], "r");
			if(fp != NULL) 
			{
   			char line[BUFSIZE]; // line buffer
				id <List> tuple = nil; 
   			while(fgets(line, BUFSIZE,fp)) {
     			// read a tuple
     			tuple = [List create: scratchZone];
     			char *tkn = strtok(line, ",");
     			[tuple addLast: [String create: scratchZone setC: tkn]];
     			while((tkn = strtok(NULL, ",")) != NULL) {
       			[tuple addLast: [String create: scratchZone setC: tkn+1]];
					}
     			// build global solute tuple map
     			[map at: [tuple atOffset: 0] insert: tuple]; // key is TIMEFR
				}
				fclose(fp);
			}
		}
		// store global solute path map for the solute SID
//		if([map getCount] > 0) {
			id <String> ofn = [soluteBaseDir copy: scratchZone];
  		[ofn catC: DIR_SEPARATOR];
			[ofn catC: [solute longStringValue]];
			[ofn catC: ".trc"];
			fp = fopen([ofn getC], "w");
			id <List> tuple = nil;
			id <MapIndex> mNdx = [map mapBegin: scratchZone];
			while(([mNdx getLoc] != nil) && ((tuple = [mNdx next]) != nil))
			{
				id <ListIndex> lNdx = [tuple listBegin: scratchZone];
				id <String> item = nil;
				while(([lNdx	getLoc] != nil) && ((item = [lNdx next]) != nil))
					fprintf(fp, "%s ", [item getC]);
	//			fprintf(fp, "\n"); 
			}
			[gPathMap at: solute insert: map];
			fclose(fp);
//		}
		// generate .tex file for each solute
		[self generateGraphic:solute forPathMap:map];
	}
	return self;
}

// for sequential version
- storePathMap
{
	BOOL local = NO;
#ifdef __PARALLEL__
	local = YES;
#endif
	return [self storePathMap: pathMap Local: local];
}

// for distributed/parallel version
- storePathMap: (id<Map>) pMap Local: (BOOL) local 
{
	// create a directory that will contains (partial) solute path map
	id <String> dir = [soluteBaseDir copy: scratchZone];

	if(local == YES) 
	{
		[dir catC: DIR_SEPARATOR];
		[dir catC: "proc-"];
		[dir catC: [Integer intStringValue: pid]];
		[DMM checkAndCreateDir: dir];
	}

	FILE *fp;
	id <MapIndex> idx = [pMap mapBegin: scratchZone];
	id <Map> path = nil;
	id <Long> solute = nil;
	id <String> fn = nil;
	while (([idx getLoc] != End) && ( (path = [idx next: &solute]) != nil) ) {
		fn = [dir copy: scratchZone];
		[fn catC: DIR_SEPARATOR];
		[fn catC: [solute longStringValue]];
		[fn catC: ".trc"];
		fp = fopen([fn getC], "w");
		id <MapIndex> pidx = [path mapBegin: scratchZone];
		id <String> time = nil; 
		id <List> list = nil; 
		while (([pidx getLoc] != End) && ((list = [pidx next: &time]) != nil) ) {
			id <ListIndex> lNdx = [list listBegin: scratchZone]; 
			fprintf(fp, "%s", [time getC]); 
			id obj = nil;
			while (([lNdx getLoc] != End) && ((obj = [lNdx next]) != nil) ) 
				fprintf(fp, ", %s", [obj getC]);
//			fprintf(fp, "\n");
			[lNdx drop];
		}
		fclose(fp);
	}
	return self;
}

//
// Analysis
//

- buildSoluteTransitTime
{
	id <Map> map;
	id <Long> solute = nil;
	int i = 0;

	// initialize stt maps
	sttMapList = [List create: scratchZone];
	for(i = ISL_MAP; i <= BINDER_MAP; ++i)
		[sttMapList addLast: 
			[[[Map createBegin: scratchZone] setCompareFunction: compareLong] createEnd]];
#ifdef __PARALLEL__
	id <MapIndex> mNdx = [gPathMap mapBegin: scratchZone];
	int start = 0;
#else
	id <MapIndex> mNdx = [pathMap mapBegin: scratchZone];
	int start = -1;
#endif
	while(([mNdx getLoc] != nil) && ((map = [mNdx next: &solute]) != nil)) {
		id <List> tuple =nil;
		id <String> nid =nil;
		int offset = 0;

		id <Map> zMap = [[[Map createBegin: scratchZone] setCompareFunction: compareInt] createEnd];
		id <Map> fMap = [Map create: scratchZone];
		id <Map> gMap = [Map create: scratchZone]; 
		id <Map> cMap = [Map create: scratchZone]; 
		id <Map> bMap = [Map create: scratchZone]; 
		for(i = 0; i < NUMBER_OF_ZONES; ++i) 
				[zMap at: [Integer create: scratchZone setInt: i]
							insert: [Double create: scratchZone setDouble: 0.0]];

		id <MapIndex> idx = [map mapBegin: scratchZone];
		while(([idx getLoc] != nil) && ((tuple = [idx next]) != nil)) {
			nid = [tuple atOffset: start+1]; // NID
			if([fMap at: nid] == nil) 
				[fMap at: nid insert: [Pair create: scratchZone
																		setFirst: [Double create: scratchZone setDouble: 0.5]
																		second: [Integer create: scratchZone setInt: offset++]]];
			else 
				[[[fMap at: nid] getFirst] addDouble: fineResolution];

			// find the zone associated with node id 
			id <Integer> zone = [Integer create: scratchZone setInt: [self getSinusoidalZone: nid]];
			if([zone getInt] > -1) [[zMap at: zone] addDouble: fineResolution];

			// build solute transit time based on solute location within a particular grid space 
			id <String> space = [[tuple atOffset: start+3] copy: scratchZone]; // SPACE
			if(strstr([space getC],"NA") != NULL) continue; // skip "NA"
			if([gMap at: space] == nil) 
				[gMap at: space insert: [Double create: scratchZone setDouble: fineResolution]];	
			else 
				[[gMap at: space] addDouble: fineResolution];

			// build solute transit time based on solute location within a particular cell type 
			id <String> cell = [[tuple atOffset: start+4] copy: scratchZone]; // CELL
			const char *c = [cell getC];
			if((strstr(c, "ECell") != NULL) || (strstr(c, "Hepatocyte") != NULL)) {
				if([cMap at: cell] == nil) 
					[cMap at: cell insert: [Double create: scratchZone setDouble: fineResolution]];	
				else 
					[[cMap at: cell] addDouble: fineResolution];
			} else if ((strstr(c, "Binder") != NULL) || (strstr(c, "Enzyme") != NULL)) {
        if([bMap at: cell] == nil) 
          [bMap at: cell insert: [Double create: scratchZone setDouble: fineResolution]]; 
        else    
          [[bMap at: cell] addDouble: fineResolution];
      } else 
				continue; // skip "NA"
		}
		[idx drop];

		[[sttMapList atOffset: ZONE_MAP] at: solute insert: zMap];
		[[sttMapList atOffset: SPACE_MAP] at: solute insert: gMap];
		[[sttMapList atOffset: CELL_MAP] at: solute insert: cMap];
		[[sttMapList atOffset: BINDER_MAP] at: solute insert: bMap];

		// add up all transit time in fMap into iMap
		id <Pair> pair;
		idx = [fMap mapBegin: scratchZone];
		double transitTimeInISL = 0.0;
		while(([idx getLoc] != nil) && ((pair = [idx next]) != nil)) 
			transitTimeInISL += [[pair getFirst] getDouble];
		[[sttMapList atOffset: ISL_MAP] at: solute 
																		insert:[Double create:scratchZone setDouble:transitTimeInISL]];
		[idx drop];

		// transform fMap in temporal sequence order
		id <Map> sMap = [[[Map createBegin: scratchZone] setCompareFunction: compareInt] createEnd];
		idx = [fMap mapBegin: scratchZone];
		while(([idx getLoc] != nil) && ((pair = [idx next: &nid]) != nil)) 
			[sMap at: [pair getSecond]
						insert: [Pair create: scratchZone	setFirst: nid second: [pair getFirst]]];
		[[sttMapList atOffset: NODE_MAP] at: solute insert: sMap];
		[idx drop];
	}
	[mNdx drop];

	id <String> dir = [analysisBaseDir copy: scratchZone];
	[dir catC: DIR_SEPARATOR];
	[dir catC: "Solutes"];
	[DMM checkAndCreateDir: dir];

	// store stt maps
	for(i = ISL_MAP; i <= BINDER_MAP; ++i)
		[self storeSoluteTransitTime: [sttMapList atOffset: i] 
														For: [String create: scratchZone setC: sttCategory[i]]
														ToDir: dir];
	return self;
}

- buildTraversePath
{
	id <Map> map;
	id <Long> solute = nil;
	int i = 0;

	// initialize traverse map list 
	trvPathList = [List create: scratchZone];
	for(i = SS_PATH_LIST; i <= ENZYME_COUNT_MAP; ++i)
		[trvPathList addLast: 
			[[[Map createBegin: scratchZone] setCompareFunction: compareLong] createEnd]];
#ifdef __PARALLEL__
	id <MapIndex> mNdx = [gPathMap mapBegin: scratchZone];
	int start = 0;
#else
	id <MapIndex> mNdx = [pathMap mapBegin: scratchZone];
	int start = -1;
#endif
	while(([mNdx getLoc] != nil) && ((map = [mNdx next: &solute]) != nil)) {
		id <List> tuple =nil;
		id <String> nid =nil;
		id <String> prev = [String create: scratchZone];

		long length = 0;
		long noOfCells = 0, solutesInECells = 0, solutesInHepatocytes = 0;
		long noOfBounds = 0, solutesBindToBinders = 0, solutesBindToEnzymes = 0;

		id <List> pList = [List create: scratchZone];
		id <MapIndex> idx = [map mapBegin: scratchZone];
		while(([idx getLoc] != nil) && ((tuple = [idx next]) != nil)) {
			nid = [tuple atOffset: start+1]; // NID

			// build the path of SSs that  a solute traverses
			id <String> last =  [pList getCount] != 0 ? [pList removeLast] : nil;
			if(last == nil) [pList addLast: nid];
			else {
				[pList addLast: last];
				if(strstr([last getC], [nid getC]) == NULL) [pList addLast: nid];
			}
	
			// compute the total length of SSs that a solute travers
			if(!strstr([prev getC], [nid getC]))
				length += atol([[tuple atOffset: start+2] getC]); // SLENGTH
			prev = nid;

			// compute the number of Cells and Binders that a solute entered or is bound
			id <String> cell = [[tuple atOffset: start+4] copy: scratchZone]; // CELL
			const char *c = [cell getC];
			if(strstr(c, "Hepatocyte")) solutesInHepatocytes++;
			else if(strstr(c, "ECell")) solutesInECells++;
			else if(strstr(c, "Binder")) solutesBindToBinders++;
			else if(strstr(c, "Enzyme") != NULL) solutesBindToEnzymes++;
		}
		noOfCells += solutesInHepatocytes + solutesInECells; 
		noOfBounds += solutesBindToBinders + solutesBindToEnzymes; 
		[idx drop];
		[[trvPathList atOffset: SS_PATH_LIST] at: solute insert: pList];
		[[trvPathList atOffset: SS_LENGTH_MAP] at: solute insert: [Long create: scratchZone setLong: length]];
		[[trvPathList atOffset: CELL_COUNT_MAP] at: solute insert: [Long create: scratchZone setLong: noOfCells]];
		[[trvPathList atOffset: HEPATOCYTE_COUNT_MAP] at: solute insert: [Long create: scratchZone setLong: solutesInHepatocytes]];
		[[trvPathList atOffset: ECELL_COUNT_MAP] at: solute insert: [Long create: scratchZone setLong: solutesInECells]];
		[[trvPathList atOffset: BOUND_COUNT_MAP] at: solute insert: [Long create: scratchZone setLong: noOfBounds]];
		[[trvPathList atOffset: BINDER_COUNT_MAP] at: solute insert: [Long create: scratchZone setLong: solutesBindToBinders]];
		[[trvPathList atOffset: ENZYME_COUNT_MAP] at: solute insert: [Long create: scratchZone setLong: solutesBindToEnzymes]];
	}
	[mNdx drop];

	id <String> dir = [analysisBaseDir copy: scratchZone];
	[dir catC: DIR_SEPARATOR];
	[dir catC: "Paths"];
	[DMM checkAndCreateDir: dir];

	// store trvPathList
	for(i = SS_PATH_LIST; i <= ENZYME_COUNT_MAP; ++i)
		[self storeTraversePath: [trvPathList atOffset: i] 
														For: [String create: scratchZone setC: trvCategory[i]]
														ToDir: dir];
	return self;
}

- storeSoluteTransitTime: (id <Map>) sttMap For: (id <String>) category ToDir: (id <String>) dir
{
	FILE *fp = [self createLocalFiles: dir For: category];

	if(fp == NULL) {
		fprintf(stderr, "Can't read file for %s...\n", [category getC]);
#ifdef __PARALLEL__
		MPI_Finalize();
#endif 
		exit(-1);
	}

	id <MapIndex> mNdx = [sttMap mapBegin: scratchZone];
	id <Map> map = nil;
	id <Long> solute;
	id <String> header = nil;
	if(strstr([category getC],"TransitTimeInISL")) {
		id <Double> val;
		while(([mNdx getLoc] != nil) && ((val = [mNdx next:&solute]) != nil)) {
			if([val getDouble] > 0.0)
    		fprintf(fp, "%s %s %f\n", [solute longStringValue], [stype getC], [val getDouble]);
    }
		header = [String create: scratchZone setC: "SoluteID SoluteType TransitTime"];
	} else if(strstr([category getC],"TransitTimeInZone")) {
		while(([mNdx getLoc] != nil) && ((map = [mNdx next: &solute]) != nil)) {
			if((map == nil) || [map getCount] == 0) continue;
			fprintf(fp, "%s %s",[solute longStringValue], [stype getC]);
			id <MapIndex> ndx = [map mapBegin: scratchZone];
			id <Double> transitTime = nil;
			while(([ndx getLoc] != nil) && ((transitTime = [ndx next]) != nil)) {
				fprintf(fp, " %f", [transitTime getDouble]);	
			}
			fprintf(fp, "\n");
		} 
		header = [String create: scratchZone setC: "SoluteID SoluteType Zone1 Zone2 Zone3"];
	} else if(strstr([category getC],"TransitTimeInSinusoidalNode")) {
		while(([mNdx getLoc] != nil) && ((map = [mNdx next: &solute]) != nil)) {
			if((map == nil) || [map getCount] == 0) continue;
			fprintf(fp, "%s %s",[solute longStringValue], [stype getC]);
			id <MapIndex> ndx = [map mapBegin: scratchZone];
			id <Pair> pair = nil;
			while(([ndx getLoc] != nil) && ((pair = [ndx next]) != nil)) {
				fprintf(fp, " %s %f", [[pair getFirst] getC], [[pair getSecond] getDouble]);	
			}
			fprintf(fp, "\n");
		} 
		header = [String create: scratchZone setC: "SoluteID SoluteType TransitTimeInSinusoidalNode"];
	} else  { // if "TransitTimeInSpace", "TransitTimeInCell", and "TransitTimeInBinder 
		while(([mNdx getLoc] != nil) && ((map = [mNdx next: &solute]) != nil)) {
			if((map == nil) || [map getCount] == 0) continue;
			fprintf(fp, "%s %s", [solute longStringValue], [stype getC]);
			id <MapIndex> ndx = [map mapBegin: scratchZone];
			id <String> key;
			id <Double> val;
    	while(([ndx getLoc] != nil) && ((val = [ndx next:&key]) != nil)) {
    		fprintf(fp, " %s %f", [key getC], [val getDouble]);
    	}
    	fprintf(fp, "\n");
		}
		header = [String create: scratchZone setC: "SoluteID SoluteType TransitTime"];
	}
	fclose(fp);
	[mNdx drop];

#ifdef __PARALLEL__
	MPI_Barrier(MPI_COMM_WORLD);
  if(pid == size-1)
		[self appendLocalFiles: category Under: dir With: header];
#endif

	return self;
} 

- storeTraversePath: (id <Map>) trvMap For: (id <String>) category ToDir: (id <String>) dir
{
	FILE *fp = [self createLocalFiles: dir For: category];

	if(fp == NULL) {
		fprintf(stderr, "Can't read file for %s...\n", [category getC]);
#ifdef __PARALLEL__
		MPI_Finalize();
#endif 
		exit(-1);
	}

	id <String> header = nil;
	id <MapIndex> mNdx = [trvMap mapBegin: scratchZone];
	id <Long> solute;
	if(strstr([category getC],"SSPathTraversed")) {
		id <List> pList = nil;
		while(([mNdx getLoc] != nil) && ((pList = [mNdx next:&solute]) != nil)) {
			id <ListIndex> idx = [pList listBegin: scratchZone];
			id <String> ss = nil;
    	fprintf(fp, "%s %s", [solute longStringValue], [stype getC]);
			while(([idx getLoc] != nil) && ((ss = [idx next]) != nil)) fprintf(fp, " %s", [ss getC]);
			fprintf(fp, "\n");
		}
		header = [String create: scratchZone setC: "SoluteID SoluteType VisitedNodes"];
	} else {
		id <Long> val;
		while(([mNdx getLoc] != nil) && ((val = [mNdx next:&solute]) != nil)) {
    	fprintf(fp, "%s %s %ld\n", [solute longStringValue], [stype getC], [val getLong]);
    }
		header = [String create: scratchZone setC: "SoluteID SoluteType "];
		[header catC: [category getC]];
	}
	fclose(fp);
	[mNdx drop];

#ifdef __PARALLEL__
	MPI_Barrier(MPI_COMM_WORLD);
  if(pid == size-1)
		[self appendLocalFiles: category Under: dir With: header];
#endif

	return self;
}

- (FILE *) createLocalFiles: (id <String>) dir For: (id <String>) category 
{
	id <String> tDir = [dir copy: scratchZone];
#ifdef __PARALLEL__
	[tDir catC: DIR_SEPARATOR];
	[tDir catC: "proc-"];
	[tDir catC: [Integer intStringValue: pid]];
	[DMM checkAndCreateDir: tDir];
#endif
	[tDir catC: DIR_SEPARATOR];
	[tDir catC: [category getC]];
	[tDir catC: ".txt"];
	FILE *fp = fopen([tDir getC], "w");

	return fp;
}

- appendLocalFiles: (id <String>) category Under: (id <String>) dir With: (id <String>) header
{
	// write header
	char fn[BUFSIZE];
	sprintf(fn, "%s/%s.txt", [dir getC], [category getC]);
	FILE *fp = fopen(fn, "w");
	fprintf(fp, "%s\n", [header getC]);
	fclose(fp);

	// append files to fn
  char buf[BUFSIZE];
	int proc;
  for(proc = 0; proc < size; proc++) {
  	sprintf(buf, "cat %s/proc-%d/%s.txt >> %s/%s.txt", 
									[dir getC], proc, [category getC], [dir getC], [category getC]);
   	if(system(buf) == -1) {
			printf("Failed to execute %s \n", buf); fflush(stdout);
		}
	}
	return self;
}

 - mergeLocalFiles: (id <String>) category Under: (id <String>) dir
{
	int proc;
	FILE *fp;
	char fn[BUFSIZE];
	id <Map> map = [Map create: scratchZone];
	id <String> key = nil;
	id <Double> val = nil;
  for(proc = 0; proc < size; proc++) {
 		sprintf(fn, "%s/proc-%d/%s.txt", [dir getC], proc, [category getC]);                  
		fp = fopen(fn, "r");
		char line[BUFSIZE];
		while(fgets(line, BUFSIZE,fp)) {
			// read a pair
			key = [String create: scratchZone setC: strtok(line, ":")];
			if([map at: key] == nil) 
				[map at: key insert: [Double create: scratchZone setDouble: atof(strtok(NULL, ":"))]];
			else
				[[map at: key] addDouble: atof(strtok(NULL, ":"))];
		}
		fclose(fp); 
	}
	
 	sprintf(fn, "%s/%s.txt", [dir getC], [category getC]);                  
	fp = fopen(fn, "w");
	id <MapIndex> ndx = [map mapBegin: scratchZone];
	while(([ndx getLoc] != nil) && ((val = [ndx next: &key]) != nil)) 
		fprintf(fp, "%s %f\n", [key getC], [val getDouble]);	
	fclose(fp);

	return self;
}

- (int) getSinusoidalZone: (id <String>) sid
{
	const char *str = [[sid copy: scratchZone] getC];
	if(strstr(str, "portalVein") != NULL || 
				strstr(str, "hepaticVein") != NULL ||
				strstr(str, "Retired") != NULL) return -1;
	if(strtok(str, (const char *)"_") == NULL)
			printf("the delimiter \"_\" is not found\n");
	int no = atoi(strtok(NULL, (const char *)"_"));
	if(no < 2) return -1;
	else {
		int z;
		for(z = 0; z < NUMBER_OF_ZONES; z++)
			 if(no < endOfZone[z]) return z;
		return -1;
	}
}

- generateGraphic:(id<Long>)solute forPathMap:(id<Map>)map 
{
	id<String> fn;
	FILE *fp;
	gastex* texgen;

	// generate .tex file for each solute
	fn = [latexBaseDir copy: scratchZone];
	[fn catC: DIR_SEPARATOR];
	[fn catC: "solute_"];
	[fn catC: [solute longStringValue]];
	[fn catC: ".tex"];
	fp = fopen([fn getC], "w");
	fprintf(fp,"\%\n\%\t solute_%s.tex : DATE \n\%\n", [solute longStringValue]);
  // trace path for the given solute
	id <List> path = [List create: scratchZone];
  // create tex header
	texgen = [[gastex createBegin: scratchZone] createEnd];
	[texgen readLobuleSpecFile:[lspec getC]];
	[texgen setOutFile: fp];
	[texgen addHeaderFor: [solute longStringValue]];
	[texgen addIONodes];
	id <List> tuple = nil;
	id <MapIndex> mNdx = [map mapBegin: scratchZone];
	while(([mNdx getLoc] != nil) && ((tuple = [mNdx next]) != nil))
	{
		// id <String> time = [tuple atOffset:0]; // use this info. later
		id <String> node = [tuple atOffset:1];
		int nid;
		if(strstr([node getC],"portalVein")) nid = -1; 
		else if(strstr([node getC],"hepaticVein")) nid = 1; 
		else nid = atoi(strstr([node getC], (const char *)"_")+1);
		[path addLast: (id)nid]; 
	}
	[texgen addSinusoidalNodes];
	[texgen addPath: path withMode: NON_FOCUS_VIS_MODE]; 
	[texgen addTail];
 	fclose(fp);
 	return self;
}

// construction methods
+ createBegin: aZone
{
	return [super createBegin: aZone];
}

- createEnd
{
	trace *obj = [super createEnd];
	obj->baseDir = nil;
	obj->tupleMap = nil;
	obj->pathMap = nil;
	return obj;
}


#ifdef __PARALLEL__ 
//
//
// Parallel version
//
// Running Example:
//  mpirun -np 5 -nolocal ./trace -b -B ../outputs/Diltiazem-Simple.scm/analysis -L ../inputs/lobuleAn7.ls -S Diltiazem
//	
int main(int argc, char **argv) {
	int rank; // processor id
	int size; // totoal number of processors

	//
	// Phase 1: MPI environment initialization
	//
	MPI_Init(&argc, &argv); 
	MPI_Comm_rank(MPI_COMM_WORLD, &rank); // resolve the processor id of this process 
	MPI_Comm_size(MPI_COMM_WORLD, &size); // resolve the number of processors 

	//
	// Phase 2: Swarm environment initialization
	//
	initSwarmArguments(argc, (const char **)argv, [TraceCLOH class]); 
	//
	// Commandline argument manipulation
	//
	// a. check base directory option: -B and --base-dir
	id<String> bdir = nil;
	if([TraceCLOH exist: "-B" In: arguments] ||
		[TraceCLOH exist: "--base-dir" In: arguments])
	{
		bdir = [String create: scratchZone setC: [((TraceCLOH *)arguments) getOutputParamDirNameArg]];
	}
	// b. check lobule specification option: -L and --lobule-spec
	id<String> lspec = nil;
	if([TraceCLOH exist: "-L" In: arguments] ||
		[TraceCLOH exist: "--lobule-spec" In: arguments])
	{
		lspec = [String create: scratchZone setC: [((TraceCLOH *)arguments) getLobuleSpecFileNameArg]];
	}
	else
	{
		lspec = [String create: scratchZone setC: "../inputs/lobule.ls"];
	}
	// c. check solute type option: -S and --solute-type
	id<String> soltype = nil;
	if([TraceCLOH exist: "-S" In: arguments] ||
		[TraceCLOH exist: "--solute-type" In: arguments])
	{
		soltype = [String create: scratchZone setC: [((TraceCLOH *)arguments) getSoluteTypeNameArg]];
	}
	else
	{
		soltype = [String create: scratchZone setC: "Any"];
	}
	// d. check visualization option : -v and --vis-mode
	int vmode = FOCUS_VIS_MODE;
	if([TraceCLOH exist: "-V" In: arguments] || 
		[TraceCLOH exist: "--vis-mode" In: arguments])
	{
		vmode = FOCUS_VIS_MODE; // default visualization mode
	}
	if(vmode < FOCUS_VIS_MODE || vmode > NON_FOCUS_VIS_MODE) 
	{
		printf("WARNING: Invalid visualization mode\n");
  		printf("         VIS_FOCUS_MODE will be used.\n");
  		vmode = FOCUS_VIS_MODE; // default visualization mode
	}
	// e. check mcrun option : -M and --mcrun-cnt
	int mcrun;
	if([TraceCLOH exist: "-M" In: arguments] ||
		[TraceCLOH exist: "--mcrun-cnt" In: arguments])
	{
		mcrun = [((TraceCLOH *)arguments) getMCRunCntArg];
	}
	else
	{
		mcrun = 0;
	}
	//
	// trace
	//	
	trace* trc = [[trace createBegin: scratchZone] createEnd]; 
	[trc setPid: rank Size:size];
 	char mcbase[1024];
	sprintf(mcbase, "%s/trace/MC-%d",[bdir getC], mcrun);
	printf("process[%d] >>>> reading node files from %s ...\n", rank, mcbase); fflush(stdout);
	[trc setSoluteType: soltype];
	[trc setBaseDir: mcbase];
	[trc setLobuleSpecFileName: lspec];
	[trc readLobuleSpecFileName]; 
	[trc readNodeSummaryFileName]; 
	[trc readNodeFileNames]; 
	printf("process[%d] >>>>> reading tuples from loaded node files ...\n", rank); fflush(stdout);
	if(![trc loadTuplesFromNodeFiles]) MPI_Finalize();
// >>>
	printf("process[%d] >>>>> Analyze node map ...\n", rank); fflush(stdout);
	[[trc buildPathMap] analyzeNodeMap];
// <<<
	printf("process[%d] >>>>> building & storing local path map ...\n", rank); fflush(stdout);
	[[trc buildPathMap] storePathMap];
	MPI_Barrier(MPI_COMM_WORLD);
	printf("process[%d] >>>>> merge local path maps and generating global solute path map ...\n", rank); fflush(stdout);
	[trc buildGlobalPathMap];
	printf("process[%d] >>>>> analyzing solute transit time in each node and zone ...\n", rank); fflush(stdout);
	[trc buildSoluteTransitTime];
	printf("process[%d] >>>>> build solute traverse map ...\n", rank); fflush(stdout);
	[trc buildTraversePath];
	printf("process[%d] >>>>> end ...\n", rank); fflush(stdout);
	MPI_Finalize();
	return (0);
 }

#else
//
//
// Sequential version
//
//
int main(int argc, char **argv) {
	//
	// Phase 1: Swarm environment initialization
	//
	initSwarmArguments(argc, (const char **)argv, [TraceCLOH class]);   
	//
	// Commandline argument manipulation
	//
	// a. check base directory option: -B and --base-dir
	id<String> bdir = nil;
	if([TraceCLOH exist: "-B" In: arguments] ||
		[TraceCLOH exist: "--base-dir" In: arguments])
	{
		bdir = [String create: scratchZone setC: [((TraceCLOH *)arguments) getOutputParamDirNameArg]];
	}
	// b. check lobule specification option: -L and --lobule-spec
	id<String> lspec = nil;
	if([TraceCLOH exist: "-L" In: arguments] ||
		[TraceCLOH exist: "--lobule-spec" In: arguments])
	{
		lspec = [String create: scratchZone setC: [((TraceCLOH *)arguments) getLobuleSpecFileNameArg]];
	}
	else
	{
		lspec = [String create: scratchZone setC: "../inputs/lobule.ls"];
	}
	// c. check solute type option: -S and --solute-type
	id<String> soltype = nil;
	if([TraceCLOH exist: "-S" In: arguments] ||
		[TraceCLOH exist: "--solute-type" In: arguments])
	{
		soltype = [String create: scratchZone setC: [((TraceCLOH *)arguments) getSoluteTypeNameArg]];
	}
	else
	{
		soltype = [String create: scratchZone setC: "Any"];
	}
	// d. check visualization option : -v and --vis-mode
	int vmode = FOCUS_VIS_MODE;
	if([TraceCLOH exist: "-V" In: arguments] || 
		[TraceCLOH exist: "--vis-mode" In: arguments])
	{
		vmode = FOCUS_VIS_MODE; // default visualization mode
	}
	if(vmode < FOCUS_VIS_MODE || vmode > NON_FOCUS_VIS_MODE) 
	{
		printf("WARNING: Invalid visualization mode\n");
  	printf("         VIS_FOCUS_MODE will be used.\n");
  	vmode = FOCUS_VIS_MODE; // default visualization mode
	}
	// e. check mcrun option : -M and --mcrun-cnt
	int mcrun;
	if([TraceCLOH exist: "-M" In: arguments] ||
		[TraceCLOH exist: "--mcrun-cnt" In: arguments])
	{
		mcrun = [((TraceCLOH *)arguments) getMCRunCntArg];
	}
	else
	{
		mcrun = 0;
	}
	//
	//  trace
	//
	trace* trc = [[trace createBegin: scratchZone] createEnd]; 
	char mcbase[1024];
	sprintf(mcbase, "%s/trace/MC-%d",[bdir getC], mcrun); 
	printf(">>>> reading node files from %s ...\n", mcbase);
	[trc setSoluteType: soltype];
	[trc setBaseDir: mcbase];
	[trc setLobuleSpecFileName: lspec];
	[trc readLobuleSpecFileName]; 
	[trc readNodeSummaryFileName]; 
	[trc readNodeFileNames]; 
	printf(">>>>> reading tuples from loaded node files ...\n");
	[trc loadTuplesFromNodeFiles];
	printf(">>>>> building & storing path map ...\n");
	[[trc buildPathMap] storePathMap];
	printf(">>>>> merge local path maps and generating global solute path map ...\n");
	[trc buildSoluteTransitTime];
	printf(">>>>> build solute traverse map ...\n");
	[trc buildTraversePath];
	return (0);
 }
#endif
@end 
