# Supplementary material for: Cloud computing and validation of expandable in silico livers
Source: BMC Syst Biol. 2010 Dec 3;4:168. doi: 10.1186/1752-0509-4-168 (PMC3016276; doi:10.1186/1752-0509-4-168)
Supplement: Additional file 2 — isl-for-bmc. ISL Source Code and enabling documents. [file 1752-0509-4-168-S2.ZIP › isl-for-bmc/isl/src/trace/TraceCLOH.h]

/*
 * IPRL - Handler for command line options
 *
 * Copyright 2003-2005 - Regents of the University of California, San Francisco.
 *
 * This program is distributed in the hope that it will be useful, but
 * WITHOUT ANY WARRANTY; without even the implied warranty of
 * MERCHANTABILITY or FITNESS FOR A PARTICULAR PURPOSE.
 *
 */
#import <defobj/Arguments.h>

@interface TraceCLOH: Arguments_c
{
	char *pbase; 	// ouput parameter file name 
	char *lspec; 	// louble specification file name 
	char *stype; 	// solute type name 
	int vmode; // visualization mode
	int mcrun; 	// 	Monte Carlos run counter	
}

+ createBegin: aZone;

 + (BOOL) exist: (const char *) key In: args;
- (const char *) getOutputParamDirNameArg;
- (const char *) getLobuleSpecFileNameArg;
- (const char *) getSoluteTypeNameArg;
- (int) getVisModeArg;
- (int) getMCRunCntArg;

@end
