# Supplementary material for: Cloud computing and validation of expandable in silico livers
Source: BMC Syst Biol. 2010 Dec 3;4:168. doi: 10.1186/1752-0509-4-168 (PMC3016276; doi:10.1186/1752-0509-4-168)
Supplement: Additional file 2 — isl-for-bmc. ISL Source Code and enabling documents. [file 1752-0509-4-168-S2.ZIP › isl-for-bmc/isl/src/trace/TraceCLOH.m]

/*
 * IPRL - Handler for command line options
 *
 * Copyright 2003-2005 - Regents of the University of California, San Francisco.
 *
 * This program is distributed in the hope that it will be useful, but
 * WITHOUT ANY WARRANTY; without even the implied warranty of
 * MERCHANTABILITY or FITNESS FOR A PARTICULAR PURPOSE.
 *
 */
#import "TraceCLOH.h"
#import <stdlib.h>

@implementation TraceCLOH 

+ createBegin: aZone
{
   static struct argp_option options[] = {
     // name, key, argument, flag, doc, group 
     {"base-dir", 'B', "NAME", 0, "set an output parameter file name",  0},
     {"lobule-spec", 'L', "NAME", 0, "set a lobule specification file name",  1},
     {"solute-type", 'S', "NAME", 0, "set a solute type name",  2},
     {"vis-mode", 'V', "NUMBER", 0, "set a visualization mode ( 0 for VIS_FOCUS_MODE and 1 for VIS_NON_FOCUS_MODE)",  3},
     {"mcrun-cnt", 'M', "NUMBER", 0, "set a monte carlo run number",  4},
     { 0 }
   };
   TraceCLOH *args = [super createBegin: aZone];
   [args addOptions: options];

   return args;
}

+ (BOOL) exist: (const char *) key In: args
{
  int cnt = [args getArgc];
  const char **options = [args getArgv];
  int idx;
  for(idx = 0; idx < cnt; idx++) 
     if(strstr(options[idx], key) != NULL) return YES; 
  return NO;
}

- (int) parseKey: (int)key arg: (const char*)arg
{
  if(key == 'B')
  {
  	pbase = (char *)arg;
  	return 0;
  }
  else if(key == 'L')
  {
  	lspec = (char *)arg;
   	return 0;
  }
  else if(key == 'S')
  {
  	stype = (char *)arg;
   	return 0;
  } else if(key == 'V')
  {
  	vmode = atoi(arg);
   	return 0;
  }
  else if(key == 'M')
  {
  	mcrun = atoi(arg);
   	return 0;
  }
  else
    return [super parseKey: key arg: arg];
}
     
- (const char *) getOutputParamDirNameArg
{
  return pbase;
}

- (const char *) getLobuleSpecFileNameArg
{
  return lspec;
}

- (const char *) getSoluteTypeNameArg
{
  return stype == NULL ? "All" : stype;
}

- (int) getVisModeArg
{
  return vmode;
}

- (int) getMCRunCntArg
{
  return mcrun;
}
@end
