# Supplementary material for: Cloud computing and validation of expandable in silico livers
Source: BMC Syst Biol. 2010 Dec 3;4:168. doi: 10.1186/1752-0509-4-168 (PMC3016276; doi:10.1186/1752-0509-4-168)
Supplement: Additional file 2 — isl-for-bmc. ISL Source Code and enabling documents. [file 1752-0509-4-168-S2.ZIP › isl-for-bmc/modelUtils/Double.h]

/*
 * IPRL - Double wrapper
 *
 * Copyright 2003-2005 - Regents of the University of California, San Francisco.
 *
 * This program is distributed in the hope that it will be useful, but
 * WITHOUT ANY WARRANTY; without even the implied warranty of
 * MERCHANTABILITY or FITNESS FOR A PARTICULAR PURPOSE.
 *
 */
#import "modelUtils.h"
#import <objectbase/SwarmObject.h>

@interface Double : SwarmObject <Double>
{
  double val;
}
+ create: (id <Zone>) aZone setDouble: (double) val;
+ (char *) doubleStringValue: (double) d;
- setDouble: (double) value;
- (double) getDouble;
- (char *) doubleStringValue;
//- (void) addDouble: (double) value;
- (void) divideDouble: (double) value;
@end

compare_t double_compare( Double *obj1, Double *obj2);
