# Supplementary material for: Cloud computing and validation of expandable in silico livers
Source: BMC Syst Biol. 2010 Dec 3;4:168. doi: 10.1186/1752-0509-4-168 (PMC3016276; doi:10.1186/1752-0509-4-168)
Supplement: Additional file 2 — isl-for-bmc. ISL Source Code and enabling documents. [file 1752-0509-4-168-S2.ZIP › isl-for-bmc/modelUtils/gml/gml_parser.h]

/*
 * Copyright 2003-2010 - Regents of the University of California, San Francisco.
 *
 * This program is distributed in the hope that it will be useful, but
 * WITHOUT ANY WARRANTY; without even the implied warranty of
 * MERCHANTABILITY or FITNESS FOR A PARTICULAR PURPOSE.
 *
 */
#ifndef gml_parser_h
#define gml_parser_h

#include "gml_scanner.h"

union GML_pair_val {
    long integer;
    double floating;
    char* string;
    struct GML_pair* list;
};

struct GML_pair {
    char* key;
    GML_value kind;
    union GML_pair_val value;
    struct GML_pair* next;
};

struct GML_list_elem {
    char* key;
    struct GML_list_elem* next;
};

struct GML_stat {
    struct GML_error err;
    struct GML_list_elem* key_list;
};

/*
 * returns list of KEY - VALUE pairs. Errors and a pointer to a list
 * of key-names are returned in GML_stat. Previous information contained
 * in GML_stat, i.e. the key_list, will be *lost*. 
 */

struct GML_pair* GML_parser (FILE*, struct GML_stat*, int);

/*
 * free memory used in a list of GML_pair
 */

void GML_free_list (struct GML_pair*, struct GML_list_elem*);


/*
 * debugging 
 */

void GML_print_list (struct GML_pair*, int);

#endif
