# Supplementary material for: Cloud computing and validation of expandable in silico livers
Source: BMC Syst Biol. 2010 Dec 3;4:168. doi: 10.1186/1752-0509-4-168 (PMC3016276; doi:10.1186/1752-0509-4-168)
Supplement: Additional file 2 — isl-for-bmc. ISL Source Code and enabling documents. [file 1752-0509-4-168-S2.ZIP › isl-for-bmc/modelUtils/gml/gml_scanner.h]

/*
 * Copyright 2003-2010 - Regents of the University of California, San Francisco.
 *
 * This program is distributed in the hope that it will be useful, but
 * WITHOUT ANY WARRANTY; without even the implied warranty of
 * MERCHANTABILITY or FITNESS FOR A PARTICULAR PURPOSE.
 *
 */
#ifndef gml_scanner_h
#define gml_scanner_h

#include <stdio.h>

/*
 * start-size of buffers for reading strings. If too small it will be enlarged
 * dynamically
 */

#define INITIAL_SIZE 1024

typedef enum {
    GML_KEY, GML_INT, GML_DOUBLE, GML_STRING, GML_L_BRACKET, 
    GML_R_BRACKET, GML_END, GML_LIST, GML_ERROR
} GML_value; 


typedef enum {
    GML_UNEXPECTED, GML_SYNTAX, GML_PREMATURE_EOF, GML_TOO_MANY_DIGITS,
    GML_OPEN_BRACKET, GML_TOO_MANY_BRACKETS, GML_OK
} GML_error_value;


struct GML_error {
    GML_error_value err_num;
    int line;
    int column;
};


union GML_tok_val {
    long integer;
    double floating;
    char* string;
    struct GML_error err;
};


struct GML_token { 
    GML_value kind;
    union GML_tok_val value;
};

/*
 * global variables
 */

extern unsigned int GML_line;
extern unsigned int GML_column;

/*
 * if you are interested in the position where an error occured it is a good
 * idea to set GML_line and GML_column back. 
 * This is what GML_init does.
 */
 
void GML_init ();

/*
 * returns the next token in file. If an error occured it will be stored in 
 * GML_token.
 */

struct GML_token GML_scanner (FILE*);

#endif
