# Supplementary material for: Cloud computing and validation of expandable in silico livers
Source: BMC Syst Biol. 2010 Dec 3;4:168. doi: 10.1186/1752-0509-4-168 (PMC3016276; doi:10.1186/1752-0509-4-168)
Supplement: Additional file 2 — isl-for-bmc. ISL Source Code and enabling documents. [file 1752-0509-4-168-S2.ZIP › isl-for-bmc/modelUtils/graph/DiGraphLink.h]

// Copyright � 1995-2000 Swarm Development Group.
// No warranty implied, see LICENSE for terms.
//
// This is a derived work.
// Modified from the original by glen e. p. ropella <gepr@tempusdictum.com>
//

#import <objectbase.h>
#import <objectbase/SwarmObject.h>
@interface DiGraphLink: SwarmObject
{
  id from;
  id to;
  id canvas;
  id linkItem;
}

- setCanvas: aCanvas;
- setFrom: from To: to;
- createEnd;
- getFrom;
- getTo;
- getLinkItem;
- (void)update;
- hideLink;
- (void)drop;
@end
