# Supplementary material for: Cloud computing and validation of expandable in silico livers
Source: BMC Syst Biol. 2010 Dec 3;4:168. doi: 10.1186/1752-0509-4-168 (PMC3016276; doi:10.1186/1752-0509-4-168)
Supplement: Additional file 2 — isl-for-bmc. ISL Source Code and enabling documents. [file 1752-0509-4-168-S2.ZIP › isl-for-bmc/modelUtils/graph/graph.m]

// Copyright ? 1995-2000 Swarm Development Group.
// No warranty implied, see LICENSE for terms.
//
// This is a derived work.
// Modified from the original by glen e. p. ropella <gepr@tempusdictum.com>
//
#import <defobj.h>
#import "graph.sym"

void initGraphLibrary() {
  static BOOL  already_initialized = 0;

  if ( already_initialized ) return;
  already_initialized = 1;

  defsymbol( RectangleNode );
  defsymbol( OvalNode );
}
