# Supplementary material for: Cloud computing and validation of expandable in silico livers
Source: BMC Syst Biol. 2010 Dec 3;4:168. doi: 10.1186/1752-0509-4-168 (PMC3016276; doi:10.1186/1752-0509-4-168)
Supplement: Additional file 2 — isl-for-bmc. ISL Source Code and enabling documents. [file 1752-0509-4-168-S2.ZIP › isl-for-bmc/modelUtils/Simplex.h]

/*
 * Copyright 2003-2010 - Regents of the University of California, San Francisco.
 *
 * This program is distributed in the hope that it will be useful, but
 * WITHOUT ANY WARRANTY; without even the implied warranty of
 * MERCHANTABILITY or FITNESS FOR A PARTICULAR PURPOSE.
 *
 */
#import "modelUtils.h"
#import "Vector.h"

#import <objectbase/SwarmObject.h>

@interface Simplex: SwarmObject
{
@public
  unsigned dim;
  id <Vectormd> *v;
}
+ create: (id <Zone>) aZone setDim: (unsigned) d;
- (unsigned)getDim;
- (void)createV: (id <Zone>) aZone;
- (void)setDim: (unsigned)d;
- (void)createVertex: (unsigned)i copyVector:(id <Vectormd>)val;
- (id <Vectormd>)getVertex: (unsigned)i;
- shrinkTowardVertex: (unsigned)j WithRatio: (double)sigm;
- (void) print;
- (id <String>) toString;
- vertex: (unsigned)i copyVector: (id <Vectormd>)v;
- (void) drop;
@end
